# Supplementary material for: Localization and functional characterization of the alternative oxidase in Naegleria
Source: J Eukaryot Microbiol. 2022 May 3;69(4):e12908. doi: 10.1111/jeu.12908 (PMC9540462; doi:10.1111/jeu.12908)
Supplement: Supplementary file 1 — Table S1. Excel file showing the AOX distribution across proteobacteria, other bacteria and eukaryotes (Tab 1, 2, and 3, respectively). [file JEU-69-0-s001.xlsx]

## Sheet: PROT
243159	GCA_000021485.1	Bacteria; Proteobacteria; Acidithiobacillia; Acidithiobacillales; Acidithiobacillaceae; Acidithiobacillus; Acidithiobacillus ferrooxidans; Acidithiobacillus ferrooxidans ATCC 23270	NA
1123368	GCA_000423825.1	Bacteria; Proteobacteria; Acidithiobacillia; Acidithiobacillales; Thermithiobacillaceae; Thermithiobacillus; Thermithiobacillus tepidarius; Thermithiobacillus tepidarius DSM 3134	NA
1978549	GCA_002105465.1	Bacteria; Proteobacteria; Alphaproteobacteria; Caulobacterales; Caulobacteraceae; Aquidulcibacter; NA; Aquidulcibacter paucihalophilus	NCSQ01000015.1_30;
573065	GCA_000175215.2	Bacteria; Proteobacteria; Alphaproteobacteria; Caulobacterales; Caulobacteraceae; Asticcacaulis; Asticcacaulis excentricus; Asticcacaulis excentricus CB 48	NA
41276	GCA_002208825.2	Bacteria; Proteobacteria; Alphaproteobacteria; Caulobacterales; Caulobacteraceae; Brevundimonas; NA; Brevundimonas vesicularis	ASE41050.1;
190650	GCA_000006905.1	Bacteria; Proteobacteria; Alphaproteobacteria; Caulobacterales; Caulobacteraceae; Caulobacter; Caulobacter vibrioides; Caulobacter vibrioides CB15	NA
450851	GCA_000017265.1	Bacteria; Proteobacteria; Alphaproteobacteria; Caulobacterales; Caulobacteraceae; Phenylobacterium; Phenylobacterium zucineum; Phenylobacterium zucineum HLK1	ACG79427.1;
1123503	GCA_000382325.1	Bacteria; Proteobacteria; Alphaproteobacteria; Caulobacterales; Caulobacteraceae; Woodsholea; Woodsholea maritima; Woodsholea maritima DSM 17123	KB908057.1_42;
2043170	GCA_002740695.1	Bacteria; Proteobacteria; Alphaproteobacteria; Emcibacterales; Emcibacteraceae; Emcibacter; NA; Emcibacter congregatus	NA
1629334	GCA_001192655.1	Bacteria; Proteobacteria; Alphaproteobacteria; Holosporales; Caedimonadaceae; Caedimonas; NA; Caedimonas varicaedens	NA
1414854	GCA_002117145.1	Bacteria; Proteobacteria; Alphaproteobacteria; Holosporales; Caedimonadaceae; Candidatus Nucleicultrix; Candidatus Nucleicultrix amoebiphila; Candidatus Nucleicultrix amoebiphila FS5	NA
244581	GCA_000743035.1	Bacteria; Proteobacteria; Alphaproteobacteria; Holosporales; Caedimonadaceae; Candidatus Paracaedimonas; NA; Candidatus Paracaedimonas acanthamoebae	AIL13552.1;
985867	GCA_000190415.2	Bacteria; Proteobacteria; Alphaproteobacteria; Holosporales; Candidatus Paracaedibacteraceae; Candidatus Odyssella; Candidatus Odyssella thessalonicensis; Candidatus Odyssella thessalonicensis L13	NA
91604	GCA_000742835.1	Bacteria; Proteobacteria; Alphaproteobacteria; Holosporales; Candidatus Paracaedibacteraceae; Candidatus Paracaedibacter; NA; Candidatus Paracaedibacter acanthamoebae	NA
1321371	GCA_000388175.3	Bacteria; Proteobacteria; Alphaproteobacteria; Holosporales; Holosporaceae; Holospora; Holospora undulata; Holospora undulata HU1	ETZ05017.1;
1122135	GCA_000374005.1	Bacteria; Proteobacteria; Alphaproteobacteria; Kiloniellales; Kiloniellaceae; Kiloniella; Kiloniella laminariae; Kiloniella laminariae DSM 19542	NA
911205	GCA_003688555.1	Bacteria; Proteobacteria; Alphaproteobacteria; Kordiimonadales; Kordiimonadaceae; Eilatimonas; NA; Eilatimonas milleporae	NA
1662421	GCA_001550065.1	Bacteria; Proteobacteria; Alphaproteobacteria; Kordiimonadales; Kordiimonadaceae; Kordiimonas; NA; Kordiimonas lipolytica	LRUB01000036.1_48;
156889	GCA_000014865.1	Bacteria; Proteobacteria; Alphaproteobacteria; Magnetococcales; Magnetococcaceae; Magnetococcus; Magnetococcus marinus; Magnetococcus marinus MC-1	NA
1434232	GCA_002109495.1	Bacteria; Proteobacteria; Alphaproteobacteria; Magnetococcales; Magnetococcaceae; Magnetofaba; Magnetofaba australis; Magnetofaba australis IT-1	NA
1799655	GCA_001644385.1	Bacteria; Proteobacteria; Alphaproteobacteria; Micropepsales; Micropepsaceae; Rhizomicrobium; NA; Rhizomicrobium sp. SCGC AG-212-E05	NA
2056226	GCA_002798435.1	Bacteria; Proteobacteria; Alphaproteobacteria; Minwuiales; Minwuiaceae; Minwuia; NA; Minwuia thermotolerans	NA
1397666	GCA_000469155.1	Bacteria; Proteobacteria; Alphaproteobacteria; NA; NA; Candidatus Micropelagos; NA; Candidatus Micropelagos thuwalensis	NA
1445552	GCA_003112735.1	Bacteria; Proteobacteria; Alphaproteobacteria; NA; NA; Candidatus Phycosocius; NA; Candidatus Phycosocius bacilliformis	GBF58080.1;
488538	GCA_000024465.1	Bacteria; Proteobacteria; Alphaproteobacteria; NA; NA; Candidatus Puniceispirillum; Candidatus Puniceispirillum marinum; Candidatus Puniceispirillum marinum IMCC1322	ADE38420.1;
856793	GCA_000226315.1	Bacteria; Proteobacteria; Alphaproteobacteria; NA; NA; Micavibrio; Micavibrio aeruginosavorus; Micavibrio aeruginosavorus ARL-13	NA
1868589	GCA_003008515.1	Bacteria; Proteobacteria; Alphaproteobacteria; NA; NA; Phreatobacter; NA; Phreatobacter cathodiphilus	NA
991905	GCA_000192745.1	Bacteria; Proteobacteria; Alphaproteobacteria; NA; NA; Polymorphum; Polymorphum gilvum; Polymorphum gilvum SL003B-26A1	NA
1495045	GCA_000746275.1	Bacteria; Proteobacteria; Alphaproteobacteria; NA; NA; Thermopetrobacter; NA; Thermopetrobacter sp. TC1	NA
1519374	GCA_900199215.1	Bacteria; Proteobacteria; Alphaproteobacteria; Parvularculales; Parvularculaceae; Amphiplicatus; NA; Amphiplicatus metriothermophilus	NA
2058213	GCA_002943565.1	Bacteria; Proteobacteria; Alphaproteobacteria; Parvularculales; Parvularculaceae; Marinicaulis; NA; Marinicaulis flavus	NA
314260	GCA_000152825.2	Bacteria; Proteobacteria; Alphaproteobacteria; Parvularculales; Parvularculaceae; Parvularcula; Parvularcula bermudensis; Parvularcula bermudensis HTCC2503	NA
1925548	GCA_002688585.1	Bacteria; Proteobacteria; Alphaproteobacteria; Pelagibacterales; NA; Candidatus Fonsibacter; NA; Candidatus Fonsibacter ubiquis	NA
335992	GCA_000012345.1	Bacteria; Proteobacteria; Alphaproteobacteria; Pelagibacterales; Pelagibacteraceae; Candidatus Pelagibacter; Candidatus Pelagibacter ubique; Candidatus Pelagibacter ubique HTCC1062	NA
287752	GCA_000153465.1	Bacteria; Proteobacteria; Alphaproteobacteria; Rhizobiales; Aurantimonadaceae; Aurantimonas; Aurantimonas manganoxydans; Aurantimonas manganoxydans SI85-9A1	NA
424757	GCA_001463905.1	Bacteria; Proteobacteria; Alphaproteobacteria; Rhizobiales; Aurantimonadaceae; Aureimonas; NA; Aureimonas frigidaquae	NA
1365950	GCA_900167365.1	Bacteria; Proteobacteria; Alphaproteobacteria; Rhizobiales; Aurantimonadaceae; Consotaella; NA; Consotaella salsifontis	NA
314231	GCA_000153705.1	Bacteria; Proteobacteria; Alphaproteobacteria; Rhizobiales; Aurantimonadaceae; Fulvimarina; Fulvimarina pelagi; Fulvimarina pelagi HTCC2506	NA
2066697	GCA_002893625.1	Bacteria; Proteobacteria; Alphaproteobacteria; Rhizobiales; Aurantimonadaceae; Mangrovicella; NA; Mangrovicella endophytica	NA
1486262	GCA_000960975.1	Bacteria; Proteobacteria; Alphaproteobacteria; Rhizobiales; Aurantimonadaceae; Martelella; NA; Martelella endophytica	NA
283166	GCA_000046705.1	Bacteria; Proteobacteria; Alphaproteobacteria; Rhizobiales; Bartonellaceae; Bartonella; Bartonella henselae; Bartonella henselae str. Houston-1	NA
395963	GCA_000019845.1	Bacteria; Proteobacteria; Alphaproteobacteria; Rhizobiales; Beijerinckiaceae; Beijerinckia; Beijerinckia indica; Beijerinckia indica subsp. indica ATCC 9039	NA
395964	GCA_000427445.1	Bacteria; Proteobacteria; Alphaproteobacteria; Rhizobiales; Beijerinckiaceae; Methylocapsa; Methylocapsa acidiphila; Methylocapsa acidiphila B2	NA
395965	GCA_000021745.1	Bacteria; Proteobacteria; Alphaproteobacteria; Rhizobiales; Beijerinckiaceae; Methylocella; Methylocella silvestris; Methylocella silvestris BL2	NA
876269	GCA_000385335.1	Bacteria; Proteobacteria; Alphaproteobacteria; Rhizobiales; Beijerinckiaceae; Methyloferula; Methyloferula stellata; Methyloferula stellata AR4	NA
569860	GCA_003387225.1	Bacteria; Proteobacteria; Alphaproteobacteria; Rhizobiales; Beijerinckiaceae; Methylovirgula; NA; Methylovirgula ligni	NA
1074	GCA_002937135.1	Bacteria; Proteobacteria; Alphaproteobacteria; Rhizobiales; Beijerinckiaceae; Rhodoblastus; NA; Rhodoblastus acidophilus	NA
1035	GCA_001051035.2	Bacteria; Proteobacteria; Alphaproteobacteria; Rhizobiales; Bradyrhizobiaceae; Afipia; NA; Afipia felis	CEG07034.1;
1526658	GCA_001298265.1	Bacteria; Proteobacteria; Alphaproteobacteria; Rhizobiales; Bradyrhizobiaceae; Bosea; NA; Bosea vaviloviae	NA
224911	GCA_000011365.1	Bacteria; Proteobacteria; Alphaproteobacteria; Rhizobiales; Bradyrhizobiaceae; Bradyrhizobium; Bradyrhizobium diazoefficiens; Bradyrhizobium diazoefficiens USDA 110	NA
323098	GCA_000012725.1	Bacteria; Proteobacteria; Alphaproteobacteria; Rhizobiales; Bradyrhizobiaceae; Nitrobacter; Nitrobacter winogradskyi; Nitrobacter winogradskyi Nb-255	NA
504832	GCA_000021365.1	Bacteria; Proteobacteria; Alphaproteobacteria; Rhizobiales; Bradyrhizobiaceae; Oligotropha; Oligotropha carboxidovorans; Oligotropha carboxidovorans OM5	NA
258594	GCA_000195775.1	Bacteria; Proteobacteria; Alphaproteobacteria; Rhizobiales; Bradyrhizobiaceae; Rhodopseudomonas; Rhodopseudomonas palustris; Rhodopseudomonas palustris CGA009	NA
943830	GCA_001618955.1	Bacteria; Proteobacteria; Alphaproteobacteria; Rhizobiales; Bradyrhizobiaceae; Tardiphaga; NA; Tardiphaga robiniae	NA
1333996	GCA_002355335.1	Bacteria; Proteobacteria; Alphaproteobacteria; Rhizobiales; Bradyrhizobiaceae; Variibacter; NA; Variibacter gotjawalensis	NA
224914	GCA_000007125.1	Bacteria; Proteobacteria; Alphaproteobacteria; Rhizobiales; Brucellaceae; Brucella; Brucella melitensis; Brucella melitensis bv. 1 str. 16M	NA
1293442	GCA_003259955.1	Bacteria; Proteobacteria; Alphaproteobacteria; Rhizobiales; Brucellaceae; Falsochrobactrum; NA; Falsochrobactrum ovis	NA
28320	GCA_003046475.1	Bacteria; Proteobacteria; Alphaproteobacteria; Rhizobiales; Brucellaceae; Mycoplana; NA; Mycoplana dimorpha	NA
439375	GCA_000017405.1	Bacteria; Proteobacteria; Alphaproteobacteria; Rhizobiales; Brucellaceae; Ochrobactrum; Ochrobactrum anthropi; Ochrobactrum anthropi ATCC 49188	NA
354351	GCA_003314995.1	Bacteria; Proteobacteria; Alphaproteobacteria; Rhizobiales; Brucellaceae; Pseudochrobactrum; NA; Pseudochrobactrum asaccharolyticum	NA
363953	GCA_001418005.1	Bacteria; Proteobacteria; Alphaproteobacteria; Rhizobiales; Chelatococcaceae; Chelatococcus; NA; Chelatococcus sambhunathii	LIOL01000003.1_182;
2304600	GCA_003432385.1	Bacteria; Proteobacteria; Alphaproteobacteria; Rhizobiales; Cohaesibacteraceae; Breoghania; NA; Breoghania sp. L-A4	NA
655353	GCA_900115225.1	Bacteria; Proteobacteria; Alphaproteobacteria; Rhizobiales; Cohaesibacteraceae; Cohaesibacter; NA; Cohaesibacter marisflavi	NA
2496029	GCA_003993795.1	Bacteria; Proteobacteria; Alphaproteobacteria; Rhizobiales; Hyphomicrobiaceae; Aquabacter; NA; Aquabacter sp. Sn-9-2	NA
1783274	GCA_003994485.1	Bacteria; Proteobacteria; Alphaproteobacteria; Rhizobiales; Hyphomicrobiaceae; Arsenicitalea; NA; Arsenicitalea aurantiaca	NA
1079	GCA_001402875.1	Bacteria; Proteobacteria; Alphaproteobacteria; Rhizobiales; Hyphomicrobiaceae; Blastochloris; NA; Blastochloris viridis	NA
422296	GCA_000429865.1	Bacteria; Proteobacteria; Alphaproteobacteria; Rhizobiales; Hyphomicrobiaceae; Cucumibacter; Cucumibacter marinus; Cucumibacter marinus DSM 18995	NA
665118	GCA_900119845.1	Bacteria; Proteobacteria; Alphaproteobacteria; Rhizobiales; Hyphomicrobiaceae; Devosia; NA; Devosia enhydra	NA
933063	GCA_003550175.1	Bacteria; Proteobacteria; Alphaproteobacteria; Rhizobiales; Hyphomicrobiaceae; Dichotomicrobium; NA; Dichotomicrobium thermohalophilum	NA
418854	GCA_900104305.1	Bacteria; Proteobacteria; Alphaproteobacteria; Rhizobiales; Hyphomicrobiaceae; Filomicrobium; NA; Filomicrobium insigne	NA
121290	GCA_001541235.1	Bacteria; Proteobacteria; Alphaproteobacteria; Rhizobiales; Hyphomicrobiaceae; Hyphomicrobium; NA; Hyphomicrobium sulfonivorans	NA
1122213	GCA_000423365.1	Bacteria; Proteobacteria; Alphaproteobacteria; Rhizobiales; Hyphomicrobiaceae; Maritalea; Maritalea myrionectae; Maritalea myrionectae DSM 19524	NA
1082931	GCA_000230555.1	Bacteria; Proteobacteria; Alphaproteobacteria; Rhizobiales; Hyphomicrobiaceae; Pelagibacterium; Pelagibacterium halotolerans; Pelagibacterium halotolerans B2	NA
665126	GCA_001305515.1	Bacteria; Proteobacteria; Alphaproteobacteria; Rhizobiales; Hyphomicrobiaceae; Prosthecomicrobium; NA; Prosthecomicrobium hirschii	NA
648757	GCA_000166055.1	Bacteria; Proteobacteria; Alphaproteobacteria; Rhizobiales; Hyphomicrobiaceae; Rhodomicrobium; Rhodomicrobium vannielii; Rhodomicrobium vannielii ATCC 17100	NA
674703	GCA_001579845.1	Bacteria; Proteobacteria; Alphaproteobacteria; Rhizobiales; Hyphomicrobiaceae; Rhodoplanes; NA; Rhodoplanes sp. Z2-YC6860	NA
426355	GCA_000019725.1	Bacteria; Proteobacteria; Alphaproteobacteria; Rhizobiales; Methylobacteriaceae; Methylobacterium; Methylobacterium radiotolerans; Methylobacterium radiotolerans JCM 2831	NA
441620	GCA_000019945.1	Bacteria; Proteobacteria; Alphaproteobacteria; Rhizobiales; Methylobacteriaceae; Methylorubrum; Methylorubrum populi; Methylorubrum populi BJ001	NA
1225564	GCA_001017175.1	Bacteria; Proteobacteria; Alphaproteobacteria; Rhizobiales; Methylobacteriaceae; Microvirga; NA; Microvirga vignae	NA
1122218	GCA_000374145.1	Bacteria; Proteobacteria; Alphaproteobacteria; Rhizobiales; Methylobacteriaceae; Neomegalonema; Neomegalonema perideroedes; Neomegalonema perideroedes DSM 15528	NA
655015	GCA_002117405.1	Bacteria; Proteobacteria; Alphaproteobacteria; Rhizobiales; Methylocystaceae; Methylocystis; NA; Methylocystis bryophila	NA
1437817	GCA_002897035.1	Bacteria; Proteobacteria; Alphaproteobacteria; Rhizobiales; Methylocystaceae; Methylopila; NA; Methylopila sp. Yamaguchi	NA
595536	GCA_000178815.2	Bacteria; Proteobacteria; Alphaproteobacteria; Rhizobiales; Methylocystaceae; Methylosinus; Methylosinus trichosporium; Methylosinus trichosporium OB3b	NA
1122962	GCA_000425185.1	Bacteria; Proteobacteria; Alphaproteobacteria; Rhizobiales; Methylocystaceae; Pleomorphomonas; Pleomorphomonas koreensis; Pleomorphomonas koreensis DSM 23070	NA
1123355	GCA_000688235.1	Bacteria; Proteobacteria; Alphaproteobacteria; Rhizobiales; Methylocystaceae; Terasakiella; Terasakiella pusilla; Terasakiella pusilla DSM 6293	NA
2109933	GCA_003004785.1	Bacteria; Proteobacteria; Alphaproteobacteria; Rhizobiales; NA; Alsobacter; NA; Alsobacter sp. SH9	NA
665467	GCA_900104485.1	Bacteria; Proteobacteria; Alphaproteobacteria; Rhizobiales; NA; Bauldia; NA; Bauldia litoralis	NA
573658	GCA_000699475.1	Bacteria; Proteobacteria; Alphaproteobacteria; Rhizobiales; NA; Candidatus Hodgkinia; NA; Candidatus Hodgkinia cicadicola	NA
1902579	GCA_002005325.1	Bacteria; Proteobacteria; Alphaproteobacteria; Rhizobiales; NA; Candidatus Tokpelaia; NA; Candidatus Tokpelaia hoelldoblerii	NA
1482074	GCA_900231165.1	Bacteria; Proteobacteria; Alphaproteobacteria; Rhizobiales; NA; Hartmannibacter; NA; Hartmannibacter diazotrophicus	NA
1439726	GCA_001720135.1	Bacteria; Proteobacteria; Alphaproteobacteria; Rhizobiales; NA; Methylobrevis; NA; Methylobrevis pamukkalensis	NA
1384459	GCA_000828475.1	Bacteria; Proteobacteria; Alphaproteobacteria; Rhizobiales; NA; Methyloceanibacter; NA; Methyloceanibacter caenitepidi	NA
1177755	GCA_001708935.1	Bacteria; Proteobacteria; Alphaproteobacteria; Rhizobiales; NA; Methyloligella; NA; Methyloligella halotolerans	NA
1709001	GCA_001927285.1	Bacteria; Proteobacteria; Alphaproteobacteria; Rhizobiales; NA; Mongoliimonas; NA; Mongoliimonas terrestris	NA
1235591	GCA_002119765.1	Bacteria; Proteobacteria; Alphaproteobacteria; Rhizobiales; NA; Pseudorhodoplanes; NA; Pseudorhodoplanes sinuspersici	NA
1876515	GCA_002238045.1	Bacteria; Proteobacteria; Alphaproteobacteria; Rhizobiales; Notoacmeibacteraceae; Notoacmeibacter; NA; Notoacmeibacter marinus	NA
1381123	GCA_000497755.1	Bacteria; Proteobacteria; Alphaproteobacteria; Rhizobiales; Phyllobacteriaceae; Aliihoeflea; NA; Aliihoeflea sp. 2WW	NA
83263	GCA_001605015.1	Bacteria; Proteobacteria; Alphaproteobacteria; Rhizobiales; Phyllobacteriaceae; Aminobacter; NA; Aminobacter aminovorans	NA
1121003	GCA_900113935.1	Bacteria; Proteobacteria; Alphaproteobacteria; Rhizobiales; Phyllobacteriaceae; Aquamicrobium; Aquamicrobium aerolatum; Aquamicrobium aerolatum DSM 21857	NA
266779	GCA_000014245.1	Bacteria; Proteobacteria; Alphaproteobacteria; Rhizobiales; Phyllobacteriaceae; Chelativorans; NA; Chelativorans sp. BNC1	NA
411684	GCA_000154705.2	Bacteria; Proteobacteria; Alphaproteobacteria; Rhizobiales; Phyllobacteriaceae; Hoeflea; Hoeflea phototrophica; Hoeflea phototrophica DFL-43	NA
266835	GCA_000009625.1	Bacteria; Proteobacteria; Alphaproteobacteria; Rhizobiales; Phyllobacteriaceae; Mesorhizobium; Mesorhizobium japonicum; Mesorhizobium japonicum MAFF 303099	NA
472175	GCA_000733725.1	Bacteria; Proteobacteria; Alphaproteobacteria; Rhizobiales; Phyllobacteriaceae; Nitratireductor; NA; Nitratireductor basaltis	NA
1979950	GCA_003712035.1	Bacteria; Proteobacteria; Alphaproteobacteria; Rhizobiales; Phyllobacteriaceae; Oricola; NA; Oricola sp.	NA
1494590	GCA_001558695.1	Bacteria; Proteobacteria; Alphaproteobacteria; Rhizobiales; Phyllobacteriaceae; Paramesorhizobium; NA; Paramesorhizobium deserti	NA
314237	GCA_003217235.1	Bacteria; Proteobacteria; Alphaproteobacteria; Rhizobiales; Phyllobacteriaceae; Phyllobacterium; NA; Phyllobacterium leguminum	NA
93369	GCA_003148475.1	Bacteria; Proteobacteria; Alphaproteobacteria; Rhizobiales; Phyllobacteriaceae; Pseudaminobacter; NA; Pseudaminobacter salicylatoxidans	NA
1982044	GCA_002727065.1	Bacteria; Proteobacteria; Alphaproteobacteria; Rhizobiales; Phyllobacteriaceae; Zhengella; NA; Zhengella mangrovi	NA
176299	GCA_000092025.1	Bacteria; Proteobacteria; Alphaproteobacteria; Rhizobiales; Rhizobiaceae; Agrobacterium; Agrobacterium fabrum; Agrobacterium fabrum str. C58	NA
1197950	GCA_003337715.1	Bacteria; Proteobacteria; Alphaproteobacteria; Rhizobiales; Rhizobiaceae; Ciceribacter; NA; Ciceribacter lividus	NA
106592	GCA_000697965.2	Bacteria; Proteobacteria; Alphaproteobacteria; Rhizobiales; Rhizobiaceae; Ensifer; NA; Ensifer adhaerens	NA
1122133	GCA_900129325.1	Bacteria; Proteobacteria; Alphaproteobacteria; Rhizobiales; Rhizobiaceae; Kaistia; Kaistia soli; Kaistia soli DSM 19436	NA
34021	GCA_000590865.2	Bacteria; Proteobacteria; Alphaproteobacteria; Rhizobiales; Rhizobiaceae; Liberibacter; NA; Candidatus Liberibacter asiaticus	NA
1028800	GCA_000731315.1	Bacteria; Proteobacteria; Alphaproteobacteria; Rhizobiales; Rhizobiaceae; Neorhizobium; Neorhizobium galegae; Neorhizobium galegae bv. orientalis str. HAMBI 540	NA
1798805	GCA_001885585.1	Bacteria; Proteobacteria; Alphaproteobacteria; Rhizobiales; Rhizobiaceae; Pararhizobium; NA; Pararhizobium antarcticum	NA
1509405	GCA_000722615.1	Bacteria; Proteobacteria; Alphaproteobacteria; Rhizobiales; Rhizobiaceae; Pseudorhizobium; NA; Pseudorhizobium pelagicum	NA
347834	GCA_000092045.1	Bacteria; Proteobacteria; Alphaproteobacteria; Rhizobiales; Rhizobiaceae; Rhizobium; Rhizobium etli; Rhizobium etli CFN 42	NA
879274	GCA_001652565.1	Bacteria; Proteobacteria; Alphaproteobacteria; Rhizobiales; Rhizobiaceae; Shinella; NA; Shinella sp. HZN7	NA
266834	GCA_000006965.1	Bacteria; Proteobacteria; Alphaproteobacteria; Rhizobiales; Rhizobiaceae; Sinorhizobium; Sinorhizobium meliloti; Sinorhizobium meliloti 1021	NA
1120956	GCA_000688515.1	Bacteria; Proteobacteria; Alphaproteobacteria; Rhizobiales; Rhodobiaceae; Afifella; Afifella pfennigii; Afifella pfennigii DSM 17143	NA
1120983	GCA_000374525.1	Bacteria; Proteobacteria; Alphaproteobacteria; Rhizobiales; Rhodobiaceae; Amorphus; Amorphus coralli; Amorphus coralli DSM 19760	NA
1922226	GCA_900149695.1	Bacteria; Proteobacteria; Alphaproteobacteria; Rhizobiales; Rhodobiaceae; Anderseniella; NA; Anderseniella sp. Alg231-50	LT703004.1_456;
1458461	GCA_000689395.1	Bacteria; Proteobacteria; Alphaproteobacteria; Rhizobiales; Rhodobiaceae; Candidatus Phaeomarinobacter; NA; Candidatus Phaeomarinobacter ectocarpi	CDO58745.1;
631454	GCA_000496075.1	Bacteria; Proteobacteria; Alphaproteobacteria; Rhizobiales; Rhodobiaceae; Lutibaculum; Lutibaculum baratangense; Lutibaculum baratangense AMV1	NA
402881	GCA_000017565.1	Bacteria; Proteobacteria; Alphaproteobacteria; Rhizobiales; Rhodobiaceae; Parvibaculum; Parvibaculum lavamentivorans; Parvibaculum lavamentivorans DS-1	NA
34017	GCA_003258835.1	Bacteria; Proteobacteria; Alphaproteobacteria; Rhizobiales; Rhodobiaceae; Rhodobium; NA; Rhodobium orientis	NA
83401	GCA_900100455.1	Bacteria; Proteobacteria; Alphaproteobacteria; Rhizobiales; Rhodobiaceae; Roseospirillum; NA; Roseospirillum parvum	NA
1333998	GCA_000739695.1	Bacteria; Proteobacteria; Alphaproteobacteria; Rhizobiales; Rhodobiaceae; Tepidicaulis; NA; Tepidicaulis marinus	NA
1473586	GCA_003315135.1	Bacteria; Proteobacteria; Alphaproteobacteria; Rhizobiales; Roseiarcaceae; Roseiarcus; NA; Roseiarcus fermentans	NA
1123229	GCA_000429045.1	Bacteria; Proteobacteria; Alphaproteobacteria; Rhizobiales; Salinarimonadaceae; Salinarimonas; Salinarimonas rosea; Salinarimonas rosea DSM 21201	NA
100	GCA_003963445.1	Bacteria; Proteobacteria; Alphaproteobacteria; Rhizobiales; Xanthobacteraceae; Ancylobacter; NA; Ancylobacter aquaticus	NA
438753	GCA_000010525.1	Bacteria; Proteobacteria; Alphaproteobacteria; Rhizobiales; Xanthobacteraceae; Azorhizobium; Azorhizobium caulinodans; Azorhizobium caulinodans ORS 571	NA
346911	GCA_002982075.1	Bacteria; Proteobacteria; Alphaproteobacteria; Rhizobiales; Xanthobacteraceae; Labrys; NA; Labrys okinawensis	NA
331696	GCA_003367395.1	Bacteria; Proteobacteria; Alphaproteobacteria; Rhizobiales; Xanthobacteraceae; Pseudolabrys; NA; Pseudolabrys taiwanensis	NA
1123029	GCA_900148505.1	Bacteria; Proteobacteria; Alphaproteobacteria; Rhizobiales; Xanthobacteraceae; Pseudoxanthobacter; Pseudoxanthobacter soli; Pseudoxanthobacter soli DSM 19599	NA
639283	GCA_000092925.1	Bacteria; Proteobacteria; Alphaproteobacteria; Rhizobiales; Xanthobacteraceae; Starkeya; Starkeya novella; Starkeya novella DSM 506	NA
78245	GCA_000017645.1	Bacteria; Proteobacteria; Alphaproteobacteria; Rhizobiales; Xanthobacteraceae; Xanthobacter; Xanthobacter autotrophicus; Xanthobacter autotrophicus Py2	NA
1161401	GCA_000412185.1	Bacteria; Proteobacteria; Alphaproteobacteria; Rhodobacterales; Hyphomonadaceae; Euryhalocaulis; NA; Euryhalocaulis caribicus	ASJA01000006.1_89;
1121948	GCA_000428525.1	Bacteria; Proteobacteria; Alphaproteobacteria; Rhodobacterales; Hyphomonadaceae; Hellea; Hellea balneolensis; Hellea balneolensis DSM 19091	AUAC01000003.1_375;
568102	GCA_002088935.1	Bacteria; Proteobacteria; Alphaproteobacteria; Rhodobacterales; Hyphomonadaceae; Henriciella; NA; Henriciella litoralis	NA
582402	GCA_000023785.1	Bacteria; Proteobacteria; Alphaproteobacteria; Rhodobacterales; Hyphomonadaceae; Hirschia; Hirschia baltica; Hirschia baltica ATCC 49814	NA
2162714	GCA_003129605.1	Bacteria; Proteobacteria; Alphaproteobacteria; Rhodobacterales; Hyphomonadaceae; Hyphobacterium; NA; Hyphobacterium indicum	NA
228405	GCA_000013025.1	Bacteria; Proteobacteria; Alphaproteobacteria; Rhodobacterales; Hyphomonadaceae; Hyphomonas; Hyphomonas neptunium; Hyphomonas neptunium ATCC 15444	NA
568099	GCA_003634015.1	Bacteria; Proteobacteria; Alphaproteobacteria; Rhodobacterales; Hyphomonadaceae; Litorimonas; NA; Litorimonas taeanensis	NA
394221	GCA_000014745.1	Bacteria; Proteobacteria; Alphaproteobacteria; Rhodobacterales; Hyphomonadaceae; Maricaulis; Maricaulis maris; Maricaulis maris MCS10	ABI66850.1;
2135793	GCA_003122085.1	Bacteria; Proteobacteria; Alphaproteobacteria; Rhodobacterales; Hyphomonadaceae; Marinicauda; NA; Marinicauda sp. WD6-1	NA
1122613	GCA_000420265.1	Bacteria; Proteobacteria; Alphaproteobacteria; Rhodobacterales; Hyphomonadaceae; Oceanicaulis; Oceanicaulis alexandrii; Oceanicaulis alexandrii DSM 11625	NA
551789	GCA_000420665.1	Bacteria; Proteobacteria; Alphaproteobacteria; Rhodobacterales; Hyphomonadaceae; Ponticaulis; Ponticaulis koreensis; Ponticaulis koreensis DSM 19734	NA
1123059	GCA_000365025.1	Bacteria; Proteobacteria; Alphaproteobacteria; Rhodobacterales; Hyphomonadaceae; Robiginitomaculum; Robiginitomaculum antarcticum; Robiginitomaculum antarcticum DSM 21748	NA
1454373	GCA_000647975.1	Bacteria; Proteobacteria; Alphaproteobacteria; Rhodobacterales; Rhodobacteraceae; Actibacterium; Actibacterium mucosum; Actibacterium mucosum KCTC 23349	NA
1443441	GCA_001927245.1	Bacteria; Proteobacteria; Alphaproteobacteria; Rhodobacterales; Rhodobacteraceae; Acuticoccus; NA; Acuticoccus yangtzensis	NA
1470562	GCA_001262635.1	Bacteria; Proteobacteria; Alphaproteobacteria; Rhodobacterales; Rhodobacteraceae; Aestuariivita; NA; Aestuariivita boseongensis	NA
1120961	GCA_000374465.1	Bacteria; Proteobacteria; Alphaproteobacteria; Rhodobacterales; Rhodobacteraceae; Ahrensia; Ahrensia kielensis; Ahrensia kielensis DSM 5890	NA
990712	GCA_003001835.1	Bacteria; Proteobacteria; Alphaproteobacteria; Rhodobacterales; Rhodobacteraceae; Albidovulum; NA; Albidovulum xiamenense	NA
1114924	GCA_900113695.1	Bacteria; Proteobacteria; Alphaproteobacteria; Rhodobacterales; Rhodobacteraceae; Albimonas; NA; Albimonas pacifica	NA
1173584	GCA_900109955.1	Bacteria; Proteobacteria; Alphaproteobacteria; Rhodobacterales; Rhodobacteraceae; Aliiroseovarius; NA; Aliiroseovarius sediminilitoris	SEW08418.1;
1985299	GCA_002803455.1	Bacteria; Proteobacteria; Alphaproteobacteria; Rhodobacterales; Rhodobacteraceae; Amaricoccus; NA; Amaricoccus sp. HAR-UPW-R2A-40	NA
2035344	GCA_002860325.1	Bacteria; Proteobacteria; Alphaproteobacteria; Rhodobacterales; Rhodobacteraceae; Amylibacter; NA; Amylibacter cionae	NA
74033	GCA_002237555.1	Bacteria; Proteobacteria; Alphaproteobacteria; Rhodobacterales; Rhodobacteraceae; Antarctobacter; NA; Antarctobacter heliothermus	NA
1519096	GCA_900172375.1	Bacteria; Proteobacteria; Alphaproteobacteria; Rhodobacterales; Rhodobacteraceae; Aquimixticola; NA; Aquimixticola soesokkakensis	NA
1510460	GCA_900302465.1	Bacteria; Proteobacteria; Alphaproteobacteria; Rhodobacterales; Rhodobacteraceae; Ascidiaceihabitans; NA; Ascidiaceihabitans donghaensis	SPH20866.1;
1470561	GCA_900184815.1	Bacteria; Proteobacteria; Alphaproteobacteria; Rhodobacterales; Rhodobacteraceae; Boseongicola; NA; Boseongicola aestuarii	SMX22111.1;
1267768	GCA_001981245.1	Bacteria; Proteobacteria; Alphaproteobacteria; Rhodobacterales; Rhodobacteraceae; Brevirhabdus; NA; Brevirhabdus pacifica	NA
2494554	GCA_003995005.1	Bacteria; Proteobacteria; Alphaproteobacteria; Rhodobacterales; Rhodobacteraceae; Candidatus Halichondribacter; NA; Candidatus Halichondribacter symbioticus	NA
1208324	GCA_000819565.1	Bacteria; Proteobacteria; Alphaproteobacteria; Rhodobacterales; Rhodobacteraceae; Celeribacter; NA; Celeribacter indicus	NA
402884	GCA_003254335.1	Bacteria; Proteobacteria; Alphaproteobacteria; Rhodobacterales; Rhodobacteraceae; Cereibacter; NA; Cereibacter changlensis	NA
501479	GCA_000161755.1	Bacteria; Proteobacteria; Alphaproteobacteria; Rhodobacterales; Rhodobacteraceae; Citreicella; NA; Citreicella sp. SE45	NA
321339	GCA_900107235.1	Bacteria; Proteobacteria; Alphaproteobacteria; Rhodobacterales; Rhodobacteraceae; Citreimonas; NA; Citreimonas salinaria	NA
870908	GCA_900129685.1	Bacteria; Proteobacteria; Alphaproteobacteria; Rhodobacterales; Rhodobacteraceae; Cognatishimia; NA; Cognatishimia maritima	NA
1508389	GCA_900129845.1	Bacteria; Proteobacteria; Alphaproteobacteria; Rhodobacterales; Rhodobacteraceae; Cognatiyoonia; NA; Cognatiyoonia sediminum	NA
1609966	GCA_001305615.1	Bacteria; Proteobacteria; Alphaproteobacteria; Rhodobacterales; Rhodobacteraceae; Confluentimicrobium; NA; Confluentimicrobium sp. EMB200-NS6	NA
1227549	GCA_900109035.1	Bacteria; Proteobacteria; Alphaproteobacteria; Rhodobacterales; Rhodobacteraceae; Cribrihabitans; NA; Cribrihabitans marinus	NA
1335048	GCA_001620265.1	Bacteria; Proteobacteria; Alphaproteobacteria; Rhodobacterales; Rhodobacteraceae; Defluviimonas; NA; Defluviimonas alba	NA
398580	GCA_000018145.1	Bacteria; Proteobacteria; Alphaproteobacteria; Rhodobacterales; Rhodobacteraceae; Dinoroseobacter; Dinoroseobacter shibae; Dinoroseobacter shibae DFL 12 = DSM 16493	NA
393278	GCA_900115865.1	Bacteria; Proteobacteria; Alphaproteobacteria; Rhodobacterales; Rhodobacteraceae; Donghicola; NA; Donghicola eburneus	NA
1265309	GCA_000376545.2	Bacteria; Proteobacteria; Alphaproteobacteria; Rhodobacterales; Rhodobacteraceae; Epibacterium; Epibacterium mobile; Epibacterium mobile F1926	NA
1472418	GCA_000739715.2	Bacteria; Proteobacteria; Alphaproteobacteria; Rhodobacterales; Rhodobacteraceae; Falsirhodobacter; NA; Falsirhodobacter sp. alg1	NA
1819565	GCA_900184895.1	Bacteria; Proteobacteria; Alphaproteobacteria; Rhodobacterales; Rhodobacteraceae; Flavimaricola; NA; Flavimaricola marinus	NA
933059	GCA_900110025.1	Bacteria; Proteobacteria; Alphaproteobacteria; Rhodobacterales; Rhodobacteraceae; Gemmobacter; NA; Gemmobacter aquatilis	NA
195105	GCA_000740795.1	Bacteria; Proteobacteria; Alphaproteobacteria; Rhodobacterales; Rhodobacteraceae; Haematobacter; NA; Haematobacter massiliensis	NA
1579316	GCA_000812665.2	Bacteria; Proteobacteria; Alphaproteobacteria; Rhodobacterales; Rhodobacteraceae; Halocynthiibacter; NA; Halocynthiibacter arcticus	NA
595589	GCA_003003095.1	Bacteria; Proteobacteria; Alphaproteobacteria; Rhodobacterales; Rhodobacteraceae; Hasllibacter; NA; Hasllibacter halocynthiae	NA
568105	GCA_003253995.1	Bacteria; Proteobacteria; Alphaproteobacteria; Rhodobacterales; Rhodobacteraceae; Hwanghaeicola; NA; Hwanghaeicola aestuarii	NA
290400	GCA_000013565.1	Bacteria; Proteobacteria; Alphaproteobacteria; Rhodobacterales; Rhodobacteraceae; Jannaschia; NA; Jannaschia sp. CCS1	NA
488547	GCA_900108275.1	Bacteria; Proteobacteria; Alphaproteobacteria; Rhodobacterales; Rhodobacteraceae; Jhaorihella; NA; Jhaorihella thermophila	NA
1737570	GCA_002869745.1	Bacteria; Proteobacteria; Alphaproteobacteria; Rhodobacterales; Rhodobacteraceae; Kandeliimicrobium; NA; Kandeliimicrobium roseum	NA
880591	GCA_000164885.1	Bacteria; Proteobacteria; Alphaproteobacteria; Rhodobacterales; Rhodobacteraceae; Ketogulonicigenium; Ketogulonicigenium vulgare; Ketogulonicigenium vulgare Y25	NA
244592	GCA_000158095.2	Bacteria; Proteobacteria; Alphaproteobacteria; Rhodobacterales; Rhodobacteraceae; Labrenzia; Labrenzia alexandrii; Labrenzia alexandrii DFL-11	NA
999552	GCA_000511355.1	Bacteria; Proteobacteria; Alphaproteobacteria; Rhodobacterales; Rhodobacteraceae; Leisingera; Leisingera methylohalidivorans; Leisingera methylohalidivorans DSM 14336	NA
576131	GCA_900107355.1	Bacteria; Proteobacteria; Alphaproteobacteria; Rhodobacterales; Rhodobacteraceae; Lentibacter; NA; Lentibacter algarum	NA
521013	GCA_900102015.1	Bacteria; Proteobacteria; Alphaproteobacteria; Rhodobacterales; Rhodobacteraceae; Limimaricola; NA; Limimaricola pyoseonensis	NA
670154	GCA_900111945.1	Bacteria; Proteobacteria; Alphaproteobacteria; Rhodobacterales; Rhodobacteraceae; Litoreibacter; NA; Litoreibacter janthinus	NA
657014	GCA_900110775.1	Bacteria; Proteobacteria; Alphaproteobacteria; Rhodobacterales; Rhodobacteraceae; Litorimicrobium; NA; Litorimicrobium taeanense	NA
245187	GCA_900110065.1	Bacteria; Proteobacteria; Alphaproteobacteria; Rhodobacterales; Rhodobacteraceae; Loktanella; NA; Loktanella fryxellensis	SEN04029.1;
490829	GCA_900100005.1	Bacteria; Proteobacteria; Alphaproteobacteria; Rhodobacterales; Rhodobacteraceae; Lutimaribacter; NA; Lutimaribacter saemankumensis	NA
1673631	GCA_900184945.1	Bacteria; Proteobacteria; Alphaproteobacteria; Rhodobacterales; Rhodobacteraceae; Maliponia; NA; Maliponia aquimaris	SMX38321.1;
1924940	GCA_002729635.1	Bacteria; Proteobacteria; Alphaproteobacteria; Rhodobacterales; Rhodobacteraceae; Mameliella; NA; Mameliella sp.	NA
1911570	GCA_003056725.1	Bacteria; Proteobacteria; Alphaproteobacteria; Rhodobacterales; Rhodobacteraceae; Mangrovicoccus; NA; Mangrovicoccus ximenensis	NA
387096	GCA_900110115.1	Bacteria; Proteobacteria; Alphaproteobacteria; Rhodobacterales; Rhodobacteraceae; Maribius; NA; Maribius pelagius	NA
1679460	GCA_002210095.1	Bacteria; Proteobacteria; Alphaproteobacteria; Rhodobacterales; Rhodobacteraceae; Marinibacterium; NA; Marinibacterium profundimaris	NA
2030815	GCA_002732955.1	Bacteria; Proteobacteria; Alphaproteobacteria; Rhodobacterales; Rhodobacteraceae; Marinosulfonomonas; NA; Marinosulfonomonas sp.	NA
988812	GCA_001046955.1	Bacteria; Proteobacteria; Alphaproteobacteria; Rhodobacterales; Rhodobacteraceae; Marinovum; Marinovum algicola; Marinovum algicola DG 898	NA
314271	GCA_000152805.1	Bacteria; Proteobacteria; Alphaproteobacteria; Rhodobacterales; Rhodobacteraceae; Maritimibacter; Maritimibacter alkaliphilus; Maritimibacter alkaliphilus HTCC2654	NA
505252	GCA_002115725.1	Bacteria; Proteobacteria; Alphaproteobacteria; Rhodobacterales; Rhodobacteraceae; Marivita; NA; Marivita cryptomonadis	NA
1920883	GCA_001908835.1	Bacteria; Proteobacteria; Alphaproteobacteria; Rhodobacterales; Rhodobacteraceae; Marivivens; NA; Marivivens sp. JLT3646	NA
72022	GCA_003007735.2	Bacteria; Proteobacteria; Alphaproteobacteria; Rhodobacterales; Rhodobacteraceae; Methylarcula; NA; Methylarcula marina	NA
1690039	GCA_900231835.1	Bacteria; Proteobacteria; Alphaproteobacteria; Rhodobacterales; Rhodobacteraceae; Monaibacterium; NA; Monaibacterium marinum	NA
87172	GCA_001884735.1	Bacteria; Proteobacteria; Alphaproteobacteria; Rhodobacterales; Rhodobacteraceae; Natronohydrobacter; NA; Natronohydrobacter thiooxidans	NA
1638950	GCA_000972285.1	Bacteria; Proteobacteria; Alphaproteobacteria; Rhodobacterales; Rhodobacteraceae; Nautella; NA; Nautella sp. ECSMB14104	NA
1892596	GCA_001719615.1	Bacteria; Proteobacteria; Alphaproteobacteria; Rhodobacterales; Rhodobacteraceae; Neptunicoccus; NA; Neptunicoccus sediminis	NA
282199	GCA_001049735.1	Bacteria; Proteobacteria; Alphaproteobacteria; Rhodobacterales; Rhodobacteraceae; Nereida; NA; Nereida ignava	NA
1122601	GCA_000422785.1	Bacteria; Proteobacteria; Alphaproteobacteria; Rhodobacterales; Rhodobacteraceae; Nesiotobacter; Nesiotobacter exalbescens; Nesiotobacter exalbescens DSM 16456	NA
1287720	GCA_001879715.1	Bacteria; Proteobacteria; Alphaproteobacteria; Rhodobacterales; Rhodobacteraceae; Nioella; NA; Nioella nitratireducens	NA
1189325	GCA_900111545.1	Bacteria; Proteobacteria; Alphaproteobacteria; Rhodobacterales; Rhodobacteraceae; Oceanicella; NA; Oceanicella actignis	NA
314256	GCA_000153305.1	Bacteria; Proteobacteria; Alphaproteobacteria; Rhodobacterales; Rhodobacteraceae; Oceanicola; Oceanicola granulosus; Oceanicola granulosus HTCC2516	NA
2047749	GCA_002751875.1	Bacteria; Proteobacteria; Alphaproteobacteria; Rhodobacterales; Rhodobacteraceae; Oceaniglobus; NA; Oceaniglobus indicus	NA
1231392	GCA_000299575.1	Bacteria; Proteobacteria; Alphaproteobacteria; Rhodobacterales; Rhodobacteraceae; Oceaniovalibus; Oceaniovalibus guishaninsula; Oceaniovalibus guishaninsula JLT2003	NA
1458307	GCA_001187845.1	Bacteria; Proteobacteria; Alphaproteobacteria; Rhodobacterales; Rhodobacteraceae; Octadecabacter; NA; Octadecabacter temperatus	NA
658057	GCA_900109555.1	Bacteria; Proteobacteria; Alphaproteobacteria; Rhodobacterales; Rhodobacteraceae; Pacificibacter; NA; Pacificibacter marinus	NA
1105367	GCA_000740785.1	Bacteria; Proteobacteria; Alphaproteobacteria; Rhodobacterales; Rhodobacteraceae; Paenirhodobacter; NA; Paenirhodobacter enshiensis	NA
315423	GCA_900113405.1	Bacteria; Proteobacteria; Alphaproteobacteria; Rhodobacterales; Rhodobacteraceae; Palleronia; NA; Palleronia marisminoris	NA
1402210	GCA_003574985.1	Bacteria; Proteobacteria; Alphaproteobacteria; Rhodobacterales; Rhodobacteraceae; Pannonibacter; Pannonibacter phragmitetus; Pannonibacter phragmitetus BB	NA
318586	GCA_000203895.1	Bacteria; Proteobacteria; Alphaproteobacteria; Rhodobacterales; Rhodobacteraceae; Paracoccus; Paracoccus denitrificans; Paracoccus denitrificans PD1222	NA
2479545	GCA_003990445.1	Bacteria; Proteobacteria; Alphaproteobacteria; Rhodobacterales; Rhodobacteraceae; Pararhodobacter; NA; Pararhodobacter sp. ZQ420	NA
1250539	GCA_001975705.1	Bacteria; Proteobacteria; Alphaproteobacteria; Rhodobacterales; Rhodobacteraceae; Pelagibaca; NA; Pelagibaca abyssi	NA
1312363	GCA_900172295.1	Bacteria; Proteobacteria; Alphaproteobacteria; Rhodobacterales; Rhodobacteraceae; Pelagicola; NA; Pelagicola litorisediminis	NA
696760	GCA_003208435.1	Bacteria; Proteobacteria; Alphaproteobacteria; Rhodobacterales; Rhodobacteraceae; Pelagimonas; NA; Pelagimonas varians	NA
2170575	GCA_003072125.1	Bacteria; Proteobacteria; Alphaproteobacteria; Rhodobacterales; Rhodobacteraceae; Pelagivirga; NA; Pelagivirga sediminicola	NA
1844006	GCA_001888185.1	Bacteria; Proteobacteria; Alphaproteobacteria; Rhodobacterales; Rhodobacteraceae; Phaeobacter; NA; Phaeobacter porticola	NA
666509	GCA_000738435.1	Bacteria; Proteobacteria; Alphaproteobacteria; Rhodobacterales; Rhodobacteraceae; Planktomarina; Planktomarina temperata; Planktomarina temperata RCA23	NA
696762	GCA_001890925.1	Bacteria; Proteobacteria; Alphaproteobacteria; Rhodobacterales; Rhodobacteraceae; Planktotalea; NA; Planktotalea frisia	NA
515897	GCA_900156525.1	Bacteria; Proteobacteria; Alphaproteobacteria; Rhodobacterales; Rhodobacteraceae; Pontibaca; NA; Pontibaca methylaminivorans	NA
1961370	GCA_002416045.1	Bacteria; Proteobacteria; Alphaproteobacteria; Rhodobacterales; Rhodobacteraceae; Ponticoccus; NA; Ponticoccus sp. UBA5052	NA
1639689	GCA_003385715.1	Bacteria; Proteobacteria; Alphaproteobacteria; Rhodobacterales; Rhodobacteraceae; Pontivivens; NA; Pontivivens insulae	NA
871651	GCA_900111875.1	Bacteria; Proteobacteria; Alphaproteobacteria; Rhodobacterales; Rhodobacteraceae; Poseidonocella; NA; Poseidonocella pacifica	NA
1695997	GCA_900302505.1	Bacteria; Proteobacteria; Alphaproteobacteria; Rhodobacterales; Rhodobacteraceae; Primorskyibacter; NA; Primorskyibacter insulae	NA
1317121	GCA_001205715.1	Bacteria; Proteobacteria; Alphaproteobacteria; Rhodobacterales; Rhodobacteraceae; Pseudaestuariivita; NA; Pseudaestuariivita atlantica	NA
1121479	GCA_000429365.1	Bacteria; Proteobacteria; Alphaproteobacteria; Rhodobacterales; Rhodobacteraceae; Pseudodonghicola; Pseudodonghicola xiamenensis; Pseudodonghicola xiamenensis DSM 18339	NA
252305	GCA_000152725.1	Bacteria; Proteobacteria; Alphaproteobacteria; Rhodobacterales; Rhodobacteraceae; Pseudooceanicola; Pseudooceanicola batsensis; Pseudooceanicola batsensis HTCC2597	NA
1391910	GCA_900172275.1	Bacteria; Proteobacteria; Alphaproteobacteria; Rhodobacterales; Rhodobacteraceae; Pseudooctadecabacter; NA; Pseudooctadecabacter jejudonensis	SLN12751.1;
1470563	GCA_900142085.1	Bacteria; Proteobacteria; Alphaproteobacteria; Rhodobacterales; Rhodobacteraceae; Pseudopelagicola; NA; Pseudopelagicola gijangensis	NA
999550	GCA_000473205.1	Bacteria; Proteobacteria; Alphaproteobacteria; Rhodobacterales; Rhodobacteraceae; Pseudophaeobacter; Pseudophaeobacter arcticus; Pseudophaeobacter arcticus DSM 23566	NA
1120568	GCA_001202035.1	Bacteria; Proteobacteria; Alphaproteobacteria; Rhodobacterales; Rhodobacteraceae; Pseudorhodobacter; NA; Pseudorhodobacter wandonensis	NA
1795041	GCA_003217255.1	Bacteria; Proteobacteria; Alphaproteobacteria; Rhodobacterales; Rhodobacteraceae; Pseudoroseicyclus; NA; Pseudoroseicyclus aestuarii	NA
571298	GCA_900099935.1	Bacteria; Proteobacteria; Alphaproteobacteria; Rhodobacterales; Rhodobacteraceae; Pseudoruegeria; NA; Pseudoruegeria lutimaris	NA
285279	GCA_900114245.1	Bacteria; Proteobacteria; Alphaproteobacteria; Rhodobacterales; Rhodobacteraceae; Pseudovibrio; NA; Pseudovibrio ascidiaceicola	NA
1608407	GCA_900188035.1	Bacteria; Proteobacteria; Alphaproteobacteria; Rhodobacterales; Rhodobacteraceae; Puniceibacterium; NA; Puniceibacterium sediminis	NA
441209	GCA_001870665.2	Bacteria; Proteobacteria; Alphaproteobacteria; Rhodobacterales; Rhodobacteraceae; Rhodobaca; NA; Rhodobaca barguzinensis	NA
272943	GCA_000012905.2	Bacteria; Proteobacteria; Alphaproteobacteria; Rhodobacterales; Rhodobacteraceae; Rhodobacter; Rhodobacter sphaeroides; Rhodobacter sphaeroides 2.4.1	NA
1940533	GCA_003385555.1	Bacteria; Proteobacteria; Alphaproteobacteria; Rhodobacterales; Rhodobacteraceae; Rhodosalinus; NA; Rhodosalinus sediminis	NA
35806	GCA_001548075.1	Bacteria; Proteobacteria; Alphaproteobacteria; Rhodobacterales; Rhodobacteraceae; Rhodovulum; NA; Rhodovulum sulfidophilum	NA
1666912	GCA_001314645.1	Bacteria; Proteobacteria; Alphaproteobacteria; Rhodobacterales; Rhodobacteraceae; Roseibaca; NA; Roseibaca calidilacus	KPP91805.1;
1294273	GCA_000590925.1	Bacteria; Proteobacteria; Alphaproteobacteria; Rhodobacterales; Rhodobacteraceae; Roseibacterium; Roseibacterium elongatum; Roseibacterium elongatum DSM 19469	NA
744980	GCA_000148725.1	Bacteria; Proteobacteria; Alphaproteobacteria; Rhodobacterales; Rhodobacteraceae; Roseibium; NA; Roseibium sp. TrichSKD4	NA
564137	GCA_900107025.1	Bacteria; Proteobacteria; Alphaproteobacteria; Rhodobacterales; Rhodobacteraceae; Roseicitreum; NA; Roseicitreum antarcticum	NA
164332	GCA_003148775.1	Bacteria; Proteobacteria; Alphaproteobacteria; Rhodobacterales; Rhodobacteraceae; Roseicyclus; NA; Roseicyclus mahoneyensis	NA
121821	GCA_001870675.1	Bacteria; Proteobacteria; Alphaproteobacteria; Rhodobacterales; Rhodobacteraceae; Roseinatronobacter; NA; Roseinatronobacter thiooxidans	NA
254357	GCA_900172355.1	Bacteria; Proteobacteria; Alphaproteobacteria; Rhodobacterales; Rhodobacteraceae; Roseisalinus; NA; Roseisalinus antarcticus	NA
641238	GCA_900111315.1	Bacteria; Proteobacteria; Alphaproteobacteria; Rhodobacterales; Rhodobacteraceae; Roseivivax; NA; Roseivivax roseus	NA
375451	GCA_000014045.1	Bacteria; Proteobacteria; Alphaproteobacteria; Rhodobacterales; Rhodobacteraceae; Roseobacter; Roseobacter denitrificans; Roseobacter denitrificans OCh 114	ABG32560.1;
89187	GCA_000152625.1	Bacteria; Proteobacteria; Alphaproteobacteria; Rhodobacterales; Rhodobacteraceae; Roseovarius; Roseovarius nubinhibens; Roseovarius nubinhibens ISM	NA
1123069	GCA_000442315.1	Bacteria; Proteobacteria; Alphaproteobacteria; Rhodobacterales; Rhodobacteraceae; Rubellimicrobium; Rubellimicrobium thermophilum; Rubellimicrobium thermophilum DSM 16684	NA
89524	GCA_900107585.1	Bacteria; Proteobacteria; Alphaproteobacteria; Rhodobacterales; Rhodobacteraceae; Rubrimonas; NA; Rubrimonas cliftonensis	SEB06666.1;
246200	GCA_000011965.2	Bacteria; Proteobacteria; Alphaproteobacteria; Rhodobacterales; Rhodobacteraceae; Ruegeria; Ruegeria pomeroyi; Ruegeria pomeroyi DSS-3	NA
388399	GCA_000169415.1	Bacteria; Proteobacteria; Alphaproteobacteria; Rhodobacterales; Rhodobacteraceae; Sagittula; Sagittula stellata; Sagittula stellata E-37	NA
569882	GCA_900110425.1	Bacteria; Proteobacteria; Alphaproteobacteria; Rhodobacterales; Rhodobacteraceae; Salinihabitans; NA; Salinihabitans flavidus	NA
314265	GCA_000153725.1	Bacteria; Proteobacteria; Alphaproteobacteria; Rhodobacterales; Rhodobacteraceae; Salipiger; Salipiger bermudensis; Salipiger bermudensis HTCC2601	NA
571166	GCA_000473225.1	Bacteria; Proteobacteria; Alphaproteobacteria; Rhodobacterales; Rhodobacteraceae; Sedimentitalea; Sedimentitalea nanhaiensis; Sedimentitalea nanhaiensis DSM 24252	NA
1123247	GCA_000423645.1	Bacteria; Proteobacteria; Alphaproteobacteria; Rhodobacterales; Rhodobacteraceae; Sediminimonas; Sediminimonas qiaohouensis; Sediminimonas qiaohouensis DSM 21189	NA
321267	GCA_001458175.1	Bacteria; Proteobacteria; Alphaproteobacteria; Rhodobacterales; Rhodobacteraceae; Shimia; NA; Shimia marina	NA
1826607	GCA_003148765.1	Bacteria; Proteobacteria; Alphaproteobacteria; Rhodobacterales; Rhodobacteraceae; Silicimonas; NA; Silicimonas algicola	NA
1123294	GCA_000423705.1	Bacteria; Proteobacteria; Alphaproteobacteria; Rhodobacterales; Rhodobacteraceae; Stappia; Stappia stellulata; Stappia stellulata DSM 5886	NA
314267	GCA_000152645.1	Bacteria; Proteobacteria; Alphaproteobacteria; Rhodobacterales; Rhodobacteraceae; Sulfitobacter; NA; Sulfitobacter sp. NAS-14.1	NA
2494374	GCA_003940805.1	Bacteria; Proteobacteria; Alphaproteobacteria; Rhodobacterales; Rhodobacteraceae; Tabrizicola; NA; Tabrizicola sp. K13M18	AZL57893.1;
299262	GCA_001969365.1	Bacteria; Proteobacteria; Alphaproteobacteria; Rhodobacterales; Rhodobacteraceae; Tateyamaria; NA; Tateyamaria omphalii	NA
1123361	GCA_900141945.1	Bacteria; Proteobacteria; Alphaproteobacteria; Rhodobacterales; Rhodobacteraceae; Thalassobacter; Thalassobacter stenotrophicus; Thalassobacter stenotrophicus DSM 16310	NA
633131	GCA_000161835.1	Bacteria; Proteobacteria; Alphaproteobacteria; Rhodobacterales; Rhodobacteraceae; Thalassobium; NA; Thalassobium sp. R2A62	NA
53501	GCA_001458355.1	Bacteria; Proteobacteria; Alphaproteobacteria; Rhodobacterales; Rhodobacteraceae; Thalassobius; NA; Thalassobius gelatinovorus	NA
2109625	GCA_003008555.1	Bacteria; Proteobacteria; Alphaproteobacteria; Rhodobacterales; Rhodobacteraceae; Thalassococcus; NA; Thalassococcus sp. SH-1	NA
1915078	GCA_001940525.2	Bacteria; Proteobacteria; Alphaproteobacteria; Rhodobacterales; Rhodobacteraceae; Thioclava; NA; Thioclava nitratireducens	NA
441119	GCA_900115595.1	Bacteria; Proteobacteria; Alphaproteobacteria; Rhodobacterales; Rhodobacteraceae; Tranquillimonas; NA; Tranquillimonas alkanivorans	NA
1768241	GCA_001518015.1	Bacteria; Proteobacteria; Alphaproteobacteria; Rhodobacterales; Rhodobacteraceae; Tritonibacter; NA; Tritonibacter horizontis	NA
441103	GCA_001458375.1	Bacteria; Proteobacteria; Alphaproteobacteria; Rhodobacterales; Rhodobacteraceae; Tropicibacter; NA; Tropicibacter naphthalenivorans	NA
441112	GCA_900112335.1	Bacteria; Proteobacteria; Alphaproteobacteria; Rhodobacterales; Rhodobacteraceae; Tropicimonas; NA; Tropicimonas isoalkanivorans	NA
1123501	GCA_000379485.1	Bacteria; Proteobacteria; Alphaproteobacteria; Rhodobacterales; Rhodobacteraceae; Wenxinia; Wenxinia marina; Wenxinia marina DSM 24838	NA
2483812	GCA_900609055.1	Bacteria; Proteobacteria; Alphaproteobacteria; Rhodobacterales; Rhodobacteraceae; Xinfangfangia; NA; Xinfangfangia sp. CIP 111625	NA
311180	GCA_003111685.1	Bacteria; Proteobacteria; Alphaproteobacteria; Rhodobacterales; Rhodobacteraceae; Yangia; NA; Yangia pacifica	NA
245188	GCA_002158905.1	Bacteria; Proteobacteria; Alphaproteobacteria; Rhodobacterales; Rhodobacteraceae; Yoonia; NA; Yoonia vestfoldensis	NA
435	GCA_002005445.1	Bacteria; Proteobacteria; Alphaproteobacteria; Rhodospirillales; Acetobacteraceae; Acetobacter; NA; Acetobacter aceti	NA
209650	GCA_000759655.1	Bacteria; Proteobacteria; Alphaproteobacteria; Rhodospirillales; Acetobacteraceae; Acidicaldus; NA; Acidicaldus organivorans	NA
926570	GCA_000202835.1	Bacteria; Proteobacteria; Alphaproteobacteria; Rhodospirillales; Acetobacteraceae; Acidiphilium; Acidiphilium multivorum; Acidiphilium multivorum AIU301	NA
1231350	GCA_000964365.1	Bacteria; Proteobacteria; Alphaproteobacteria; Rhodospirillales; Acetobacteraceae; Acidisphaera; Acidisphaera rubrifaciens; Acidisphaera rubrifaciens HS-AP3	NA
1408419	GCA_000687875.1	Bacteria; Proteobacteria; Alphaproteobacteria; Rhodospirillales; Acetobacteraceae; Acidocella; Acidocella facilis; Acidocella facilis ATCC 35904	NA
1231351	GCA_000617865.1	Bacteria; Proteobacteria; Alphaproteobacteria; Rhodospirillales; Acetobacteraceae; Acidomonas; Acidomonas methanolica; Acidomonas methanolica NBRC 104435	NA
1231624	GCA_001547995.1	Bacteria; Proteobacteria; Alphaproteobacteria; Rhodospirillales; Acetobacteraceae; Asaia; Asaia bogorensis; Asaia bogorensis NBRC 16594	NA
1121106	GCA_000745835.1	Bacteria; Proteobacteria; Alphaproteobacteria; Rhodospirillales; Acetobacteraceae; Belnapia; Belnapia moabensis; Belnapia moabensis DSM 16746	NA
1539051	GCA_002003665.1	Bacteria; Proteobacteria; Alphaproteobacteria; Rhodospirillales; Acetobacteraceae; Bombella; NA; Bombella intestini	NA
1088868	GCA_000231445.2	Bacteria; Proteobacteria; Alphaproteobacteria; Rhodospirillales; Acetobacteraceae; Commensalibacter; Commensalibacter intestini; Commensalibacter intestini A911	NA
272568	GCA_000021325.1	Bacteria; Proteobacteria; Alphaproteobacteria; Rhodospirillales; Acetobacteraceae; Gluconacetobacter; Gluconacetobacter diazotrophicus; Gluconacetobacter diazotrophicus PA1 5	NA
290633	GCA_000011685.1	Bacteria; Proteobacteria; Alphaproteobacteria; Rhodospirillales; Acetobacteraceae; Gluconobacter; Gluconobacter oxydans; Gluconobacter oxydans 621H	NA
391165	GCA_000014285.2	Bacteria; Proteobacteria; Alphaproteobacteria; Rhodospirillales; Acetobacteraceae; Granulibacter; Granulibacter bethesdensis; Granulibacter bethesdensis CGDNIH1	NA
990373	GCA_003253705.1	Bacteria; Proteobacteria; Alphaproteobacteria; Rhodospirillales; Acetobacteraceae; Humitalea; NA; Humitalea rosea	NA
28448	GCA_002762195.1	Bacteria; Proteobacteria; Alphaproteobacteria; Rhodospirillales; Acetobacteraceae; Komagataeibacter; NA; Komagataeibacter xylinus	NA
153496	GCA_000697575.1	Bacteria; Proteobacteria; Alphaproteobacteria; Rhodospirillales; Acetobacteraceae; Kozakia; NA; Kozakia baliensis	NA
320497	GCA_002005465.1	Bacteria; Proteobacteria; Alphaproteobacteria; Rhodospirillales; Acetobacteraceae; Neoasaia; NA; Neoasaia chiangmaiensis	NA
1223520	GCA_001598495.1	Bacteria; Proteobacteria; Alphaproteobacteria; Rhodospirillales; Acetobacteraceae; Neokomagataea; Neokomagataea thailandica; Neokomagataea thailandica NBRC 106555	NA
2320859	GCA_003590945.1	Bacteria; Proteobacteria; Alphaproteobacteria; Rhodospirillales; Acetobacteraceae; Oleomonas; NA; Oleomonas sp. K1W22B-8	NA
1510841	GCA_002079945.1	Bacteria; Proteobacteria; Alphaproteobacteria; Rhodospirillales; Acetobacteraceae; Parasaccharibacter; NA; Parasaccharibacter apium	NA
1071	GCA_002937115.1	Bacteria; Proteobacteria; Alphaproteobacteria; Rhodospirillales; Acetobacteraceae; Rhodopila; NA; Rhodopila globiformis	NA
257708	GCA_001941945.1	Bacteria; Proteobacteria; Alphaproteobacteria; Rhodospirillales; Acetobacteraceae; Roseomonas; NA; Roseomonas gilardii	NA
1123072	GCA_000425365.1	Bacteria; Proteobacteria; Alphaproteobacteria; Rhodospirillales; Acetobacteraceae; Rubritepida; Rubritepida flocculans; Rubritepida flocculans DSM 14296	NA
1123227	GCA_000378165.1	Bacteria; Proteobacteria; Alphaproteobacteria; Rhodospirillales; Acetobacteraceae; Saccharibacter; Saccharibacter floricola; Saccharibacter floricola DSM 15669	NA
94	GCA_003751345.1	Bacteria; Proteobacteria; Alphaproteobacteria; Rhodospirillales; Acetobacteraceae; Stella; NA; Stella humosa	ROP84593.1;
1231623	GCA_000963885.1	Bacteria; Proteobacteria; Alphaproteobacteria; Rhodospirillales; Acetobacteraceae; Tanticharoenia; Tanticharoenia sakaeratensis; Tanticharoenia sakaeratensis NBRC 103193	NA
2211142	GCA_003173035.1	Bacteria; Proteobacteria; Alphaproteobacteria; Rhodospirillales; Acetobacteraceae; Zavarzinia; NA; Zavarzinia sp. HR-AS	NA
1963835	GCA_900187945.1	Bacteria; Proteobacteria; Alphaproteobacteria; Rhodospirillales; Geminicoccaceae; Arboricoccus; NA; Arboricoccus pini	NA
1089551	GCA_000427665.1	Bacteria; Proteobacteria; Alphaproteobacteria; Rhodospirillales; Geminicoccaceae; Geminicoccus; Geminicoccus roseus; Geminicoccus roseus DSM 18922	NA
1121861	GCA_000378465.1	Bacteria; Proteobacteria; Alphaproteobacteria; Rhodospirillales; NA; Elioraea; Elioraea tepidiphila; Elioraea tepidiphila DSM 17972	NA
1946458	GCA_002360995.1	Bacteria; Proteobacteria; Alphaproteobacteria; Rhodospirillales; NA; Enhydrobacter; NA; Enhydrobacter sp. UBA3337	NA
1205680	GCA_000312425.1	Bacteria; Proteobacteria; Alphaproteobacteria; Rhodospirillales; NA; Reyranella; Reyranella massiliensis; Reyranella massiliensis 521	HE997181.1_4059;
1461337	GCA_003385955.1	Bacteria; Proteobacteria; Alphaproteobacteria; Rhodospirillales; Rhodospirillaceae; Aestuariispira; NA; Aestuariispira insulae	NA
193	GCA_900177475.1	Bacteria; Proteobacteria; Alphaproteobacteria; Rhodospirillales; Rhodospirillaceae; Azospirillum; NA; Azospirillum lipoferum	NA
1238182	GCA_000315795.1	Bacteria; Proteobacteria; Alphaproteobacteria; Rhodospirillales; Rhodospirillaceae; Caenispirillum; Caenispirillum salinarum; Caenispirillum salinarum AK4	NA
1193729	GCA_000319385.1	Bacteria; Proteobacteria; Alphaproteobacteria; Rhodospirillales; Rhodospirillaceae; Candidatus Endolissoclinum; Candidatus Endolissoclinum faulkneri; Candidatus Endolissoclinum faulkneri L2	NA
1919251	GCA_002239065.1	Bacteria; Proteobacteria; Alphaproteobacteria; Rhodospirillales; Rhodospirillaceae; Defluviicoccus; NA; Defluviicoccus sp. bin129	NA
1380391	GCA_000620685.1	Bacteria; Proteobacteria; Alphaproteobacteria; Rhodospirillales; Rhodospirillaceae; Dongia; NA; Dongia sp. URHE0060	NA
552518	GCA_000963705.1	Bacteria; Proteobacteria; Alphaproteobacteria; Rhodospirillales; Rhodospirillaceae; Elstera; NA; Elstera litoralis	KJV09818.1;
1917215	GCA_002796975.1	Bacteria; Proteobacteria; Alphaproteobacteria; Rhodospirillales; Rhodospirillaceae; Ferrovibrio; NA; Ferrovibrio sp.	NA
570952	GCA_000420625.1	Bacteria; Proteobacteria; Alphaproteobacteria; Rhodospirillales; Rhodospirillaceae; Fodinicurvata; Fodinicurvata sediminis; Fodinicurvata sediminis DSM 21159	ATVH01000016.1_52;
1549855	GCA_001611975.1	Bacteria; Proteobacteria; Alphaproteobacteria; Rhodospirillales; Rhodospirillaceae; Haematospirillum; NA; Haematospirillum jordaniae	NA
2220096	GCA_003568845.1	Bacteria; Proteobacteria; Alphaproteobacteria; Rhodospirillales; Rhodospirillaceae; Indioceanicola; NA; Indioceanicola profundi	NA
171674	GCA_002195995.1	Bacteria; Proteobacteria; Alphaproteobacteria; Rhodospirillales; Rhodospirillaceae; Inquilinus; NA; Inquilinus limosus	NA
80876	GCA_900156605.1	Bacteria; Proteobacteria; Alphaproteobacteria; Rhodospirillales; Rhodospirillaceae; Insolitispirillum; NA; Insolitispirillum peregrinum	NA
1082479	GCA_900100655.1	Bacteria; Proteobacteria; Alphaproteobacteria; Rhodospirillales; Rhodospirillaceae; Limimonas; NA; Limimonas halophila	NA
1288970	GCA_000968135.1	Bacteria; Proteobacteria; Alphaproteobacteria; Rhodospirillales; Rhodospirillaceae; Magnetospira; NA; Magnetospira sp. QH-2	NA
342108	GCA_000009985.1	Bacteria; Proteobacteria; Alphaproteobacteria; Rhodospirillales; Rhodospirillaceae; Magnetospirillum; Magnetospirillum magneticum; Magnetospirillum magneticum AMB-1	NA
28181	GCA_001746755.1	Bacteria; Proteobacteria; Alphaproteobacteria; Rhodospirillales; Rhodospirillaceae; Magnetovibrio; NA; Magnetovibrio blakemorei	NA
1122607	GCA_000426505.1	Bacteria; Proteobacteria; Alphaproteobacteria; Rhodospirillales; Rhodospirillaceae; Nisaea; Nisaea denitrificans; Nisaea denitrificans DSM 18348	NA
1441467	GCA_000730165.2	Bacteria; Proteobacteria; Alphaproteobacteria; Rhodospirillales; Rhodospirillaceae; Nitrospirillum; Nitrospirillum amazonense; Nitrospirillum amazonense CBAmc	NA
1121034	GCA_000429645.1	Bacteria; Proteobacteria; Alphaproteobacteria; Rhodospirillales; Rhodospirillaceae; Niveispirillum; Niveispirillum irakense; Niveispirillum irakense DSM 11586	NA
1279038	GCA_000381985.1	Bacteria; Proteobacteria; Alphaproteobacteria; Rhodospirillales; Rhodospirillaceae; Novispirillum; Novispirillum itersonii; Novispirillum itersonii subsp. itersonii ATCC 12639	NA
580166	GCA_001618175.1	Bacteria; Proteobacteria; Alphaproteobacteria; Rhodospirillales; Rhodospirillaceae; Oceanibaculum; NA; Oceanibaculum pacificum	NA
1150469	GCA_000284415.2	Bacteria; Proteobacteria; Alphaproteobacteria; Rhodospirillales; Rhodospirillaceae; Pararhodospirillum; Pararhodospirillum photometricum; Pararhodospirillum photometricum DSM 122	NA
1082	GCA_900108475.1	Bacteria; Proteobacteria; Alphaproteobacteria; Rhodospirillales; Rhodospirillaceae; Phaeospirillum; NA; Phaeospirillum fulvum	NA
1709002	GCA_001939945.1	Bacteria; Proteobacteria; Alphaproteobacteria; Rhodospirillales; Rhodospirillaceae; Rhodocista; NA; Rhodocista sp. MIMtkB3	NA
69960	GCA_900101965.1	Bacteria; Proteobacteria; Alphaproteobacteria; Rhodospirillales; Rhodospirillaceae; Rhodospira; NA; Rhodospira trueperi	NA
269796	GCA_000013085.1	Bacteria; Proteobacteria; Alphaproteobacteria; Rhodospirillales; Rhodospirillaceae; Rhodospirillum; Rhodospirillum rubrum; Rhodospirillum rubrum ATCC 11170	NA
1089552	GCA_000515255.1	Bacteria; Proteobacteria; Alphaproteobacteria; Rhodospirillales; Rhodospirillaceae; Rhodovibrio; Rhodovibrio salinarum; Rhodovibrio salinarum DSM 9154	NA
1385369	GCA_000576635.1	Bacteria; Proteobacteria; Alphaproteobacteria; Rhodospirillales; Rhodospirillaceae; Skermanella; Skermanella stibiiresistens; Skermanella stibiiresistens SB22	NA
382514	GCA_002845745.1	Bacteria; Proteobacteria; Alphaproteobacteria; Rhodospirillales; Rhodospirillaceae; Telmatospirillum; NA; Telmatospirillum siberiense	NA
1123364	GCA_000423805.1	Bacteria; Proteobacteria; Alphaproteobacteria; Rhodospirillales; Rhodospirillaceae; Thalassobaculum; Thalassobaculum salexigens; Thalassobaculum salexigens DSM 19539	NA
1123366	GCA_000300235.2	Bacteria; Proteobacteria; Alphaproteobacteria; Rhodospirillales; Rhodospirillaceae; Thalassospira; Thalassospira xiamenensis; Thalassospira xiamenensis M-5 = DSM 17429	NA
1321365	GCA_900188055.1	Bacteria; Proteobacteria; Alphaproteobacteria; Rhodospirillales; Rhodospirillaceae; Tistlia; NA; Tistlia consotensis	NA
1110502	GCA_000264455.2	Bacteria; Proteobacteria; Alphaproteobacteria; Rhodospirillales; Rhodospirillaceae; Tistrella; Tistrella mobilis; Tistrella mobilis KA081020-065	NA
212042	GCA_000013125.1	Bacteria; Proteobacteria; Alphaproteobacteria; Rickettsiales; Anaplasmataceae; Anaplasma; Anaplasma phagocytophilum; Anaplasma phagocytophilum str. HZ	NA
1359163	GCA_000964795.1	Bacteria; Proteobacteria; Alphaproteobacteria; Rickettsiales; Anaplasmataceae; Candidatus Neoehrlichia; Candidatus Neoehrlichia lotoris; Candidatus Neoehrlichia lotoris str. RAC413	NA
1401685	GCA_000512675.1	Bacteria; Proteobacteria; Alphaproteobacteria; Rickettsiales; Anaplasmataceae; Candidatus Xenolissoclinum; Candidatus Xenolissoclinum pacificiensis; Candidatus Xenolissoclinum pacificiensis L6	NA
269484	GCA_000012565.1	Bacteria; Proteobacteria; Alphaproteobacteria; Rickettsiales; Anaplasmataceae; Ehrlichia; Ehrlichia canis; Ehrlichia canis str. Jake	NA
222891	GCA_000013165.1	Bacteria; Proteobacteria; Alphaproteobacteria; Rickettsiales; Anaplasmataceae; Neorickettsia; Neorickettsia sennetsu; Neorickettsia sennetsu str. Miyayama	NA
163164	GCA_000008025.1	Bacteria; Proteobacteria; Alphaproteobacteria; Rickettsiales; Anaplasmataceae; Wolbachia; NA; Wolbachia endosymbiont of Drosophila melanogaster	NA
1802984	GCA_003072485.1	Bacteria; Proteobacteria; Alphaproteobacteria; Rickettsiales; Candidatus Midichloriaceae; Candidatus Fokinia; NA; Candidatus Fokinia solitaria	NA
86105	GCA_000815465.1	Bacteria; Proteobacteria; Alphaproteobacteria; Rickettsiales; Candidatus Midichloriaceae; Candidatus Jidaibacter; NA; Candidatus Jidaibacter acanthamoeba	KIE05663.1;
696127	GCA_000219355.1	Bacteria; Proteobacteria; Alphaproteobacteria; Rickettsiales; Candidatus Midichloriaceae; Candidatus Midichloria; Candidatus Midichloria mitochondrii; Candidatus Midichloria mitochondrii IricVA	NA
1607817	GCA_000970895.1	Bacteria; Proteobacteria; Alphaproteobacteria; Rickettsiales; NA; Candidatus Arcanobacter; NA; Candidatus Arcanobacter lacustris	NA
1274402	GCA_000742475.1	Bacteria; Proteobacteria; Alphaproteobacteria; Rickettsiales; NA; Candidatus Hepatobacter; NA; Candidatus Hepatobacter penaei	NA
2492378	GCA_003953955.1	Bacteria; Proteobacteria; Alphaproteobacteria; Rickettsiales; NA; Candidatus Marinoinvertebrata; NA; Candidatus Marinoinvertebrata rohwerii	NA
2115978	GCA_003015145.1	Bacteria; Proteobacteria; Alphaproteobacteria; Rickettsiales; Rickettsiaceae; Candidatus Phycorickettsia; NA; Candidatus Phycorickettsia trachydisci	NA
752179	GCA_000309075.1	Bacteria; Proteobacteria; Alphaproteobacteria; Rickettsiales; Rickettsiaceae; Occidentia; NA; Occidentia massiliensis	NA
357244	GCA_000063545.1	Bacteria; Proteobacteria; Alphaproteobacteria; Rickettsiales; Rickettsiaceae; Orientia; Orientia tsutsugamushi; Orientia tsutsugamushi str. Boryong	NA
272947	GCA_000195735.1	Bacteria; Proteobacteria; Alphaproteobacteria; Rickettsiales; Rickettsiaceae; Rickettsia; Rickettsia prowazekii; Rickettsia prowazekii str. Madrid E	NA
745714	GCA_900172325.1	Bacteria; Proteobacteria; Alphaproteobacteria; Sneathiellales; Sneathiellaceae; Oceanibacterium; NA; Oceanibacterium hippocampi	NA
1236958	GCA_000616095.1	Bacteria; Proteobacteria; Alphaproteobacteria; Sneathiellales; Sneathiellaceae; Sneathiella; Sneathiella glossodoripedis; Sneathiella glossodoripedis JCM 23214	BAMS01000007.1_70;
361183	GCA_001281485.1	Bacteria; Proteobacteria; Alphaproteobacteria; Sphingomonadales; Erythrobacteraceae; Altererythrobacter; NA; Altererythrobacter epoxidivorans	NA
1348774	GCA_001028705.1	Bacteria; Proteobacteria; Alphaproteobacteria; Sphingomonadales; Erythrobacteraceae; Croceicoccus; NA; Croceicoccus naphthovorans	NA
314225	GCA_000013005.1	Bacteria; Proteobacteria; Alphaproteobacteria; Sphingomonadales; Erythrobacteraceae; Erythrobacter; Erythrobacter litoralis; Erythrobacter litoralis HTCC2594	NA
1112	GCA_001663175.1	Bacteria; Proteobacteria; Alphaproteobacteria; Sphingomonadales; Erythrobacteraceae; Porphyrobacter; NA; Porphyrobacter neustonensis	NA
1550728	GCA_003431825.1	Bacteria; Proteobacteria; Alphaproteobacteria; Sphingomonadales; Sphingomonadaceae; Blastomonas; NA; Blastomonas fulva	ASR52445.1;
685035	GCA_000176355.1	Bacteria; Proteobacteria; Alphaproteobacteria; Sphingomonadales; Sphingomonadaceae; Citromicrobium; Citromicrobium bathyomarinum; Citromicrobium bathyomarinum JL354	NA
645617	GCA_003550065.1	Bacteria; Proteobacteria; Alphaproteobacteria; Sphingomonadales; Sphingomonadaceae; Hephaestia; NA; Hephaestia caeni	RIA43925.1;
279238	GCA_000013325.1	Bacteria; Proteobacteria; Alphaproteobacteria; Sphingomonadales; Sphingomonadaceae; Novosphingobium; Novosphingobium aromaticivorans; Novosphingobium aromaticivorans DSM 12444	ABD26016.1;
1234595	GCA_000342165.1	Bacteria; Proteobacteria; Alphaproteobacteria; Sphingomonadales; Sphingomonadaceae; Pacificimonas; NA; Pacificimonas flava	EMD81621.1;
680125	GCA_003385775.1	Bacteria; Proteobacteria; Alphaproteobacteria; Sphingomonadales; Sphingomonadaceae; Parasphingopyxis; NA; Parasphingopyxis lamellibrachiae	NA
1850238	GCA_002355275.1	Bacteria; Proteobacteria; Alphaproteobacteria; Sphingomonadales; Sphingomonadaceae; Rhizorhabdus; NA; Rhizorhabdus dicambivorans	NA
1123240	GCA_000420765.1	Bacteria; Proteobacteria; Alphaproteobacteria; Sphingomonadales; Sphingomonadaceae; Sandarakinorhabdus; Sandarakinorhabdus limnophila; Sandarakinorhabdus limnophila DSM 17366	NA
452662	GCA_000091125.1	Bacteria; Proteobacteria; Alphaproteobacteria; Sphingomonadales; Sphingomonadaceae; Sphingobium; Sphingobium japonicum; Sphingobium japonicum UT26S	NA
392499	GCA_000016765.1	Bacteria; Proteobacteria; Alphaproteobacteria; Sphingomonadales; Sphingomonadaceae; Sphingomonas; Sphingomonas wittichii; Sphingomonas wittichii RW1	ABQ71403.1;
317655	GCA_000013985.1	Bacteria; Proteobacteria; Alphaproteobacteria; Sphingomonadales; Sphingomonadaceae; Sphingopyxis; Sphingopyxis alaskensis; Sphingopyxis alaskensis RB2256	NA
266812	GCA_002218195.1	Bacteria; Proteobacteria; Alphaproteobacteria; Sphingomonadales; Sphingomonadaceae; Sphingorhabdus; NA; Sphingorhabdus flavimaris	NA
335406	GCA_003634215.1	Bacteria; Proteobacteria; Alphaproteobacteria; Sphingomonadales; Sphingomonadaceae; Sphingosinicella; NA; Sphingosinicella microcystinivorans	NA
555217	GCA_000175255.2	Bacteria; Proteobacteria; Alphaproteobacteria; Sphingomonadales; Sphingomonadaceae; Zymomonas; Zymomonas mobilis; Zymomonas mobilis subsp. mobilis ATCC 10988	NA
762376	GCA_000165835.1	Bacteria; Proteobacteria; Betaproteobacteria; Burkholderiales; Alcaligenaceae; Achromobacter; Achromobacter xylosoxidans; Achromobacter xylosoxidans A8	NA
1247726	GCA_000521505.1	Bacteria; Proteobacteria; Betaproteobacteria; Burkholderiales; Alcaligenaceae; Advenella; Advenella mimigardefordensis; Advenella mimigardefordensis DPN7	NA
511	GCA_000770015.1	Bacteria; Proteobacteria; Betaproteobacteria; Burkholderiales; Alcaligenaceae; Alcaligenes; NA; Alcaligenes faecalis	NA
1121030	GCA_000430725.1	Bacteria; Proteobacteria; Betaproteobacteria; Burkholderiales; Alcaligenaceae; Azohydromonas; Azohydromonas australica; Azohydromonas australica DSM 1124	NA
1072685	GCA_000743945.1	Bacteria; Proteobacteria; Betaproteobacteria; Burkholderiales; Alcaligenaceae; Basilea; Basilea psittacipulmonis; Basilea psittacipulmonis DSM 24701	NA
257313	GCA_000195715.1	Bacteria; Proteobacteria; Betaproteobacteria; Burkholderiales; Alcaligenaceae; Bordetella; Bordetella pertussis; Bordetella pertussis Tohama I	NA
1121118	GCA_000621025.1	Bacteria; Proteobacteria; Betaproteobacteria; Burkholderiales; Alcaligenaceae; Brackiella; Brackiella oedipodis; Brackiella oedipodis DSM 13743	NA
658167	GCA_900129885.1	Bacteria; Proteobacteria; Betaproteobacteria; Burkholderiales; Alcaligenaceae; Candidimonas; NA; Candidimonas bauzanensis	NA
1437824	GCA_000612685.1	Bacteria; Proteobacteria; Betaproteobacteria; Burkholderiales; Alcaligenaceae; Castellaniella; Castellaniella defragrans; Castellaniella defragrans 65Phen	NA
1121388	GCA_000482785.1	Bacteria; Proteobacteria; Betaproteobacteria; Burkholderiales; Alcaligenaceae; Derxia; Derxia gummosa; Derxia gummosa DSM 723	NA
645616	GCA_003315175.1	Bacteria; Proteobacteria; Betaproteobacteria; Burkholderiales; Alcaligenaceae; Eoetvoesia; NA; Eoetvoesia caeni	NA
206506	GCA_000988095.1	Bacteria; Proteobacteria; Betaproteobacteria; Burkholderiales; Alcaligenaceae; Kerstersia; NA; Kerstersia gyiorum	NA
1122619	GCA_000373745.1	Bacteria; Proteobacteria; Betaproteobacteria; Burkholderiales; Alcaligenaceae; Oligella; Oligella ureolytica; Oligella ureolytica DSM 18253	NA
1851544	GCA_900089455.2	Bacteria; Proteobacteria; Betaproteobacteria; Burkholderiales; Alcaligenaceae; Orrella; NA; Orrella dioscoreae	NA
643674	GCA_002005365.1	Bacteria; Proteobacteria; Betaproteobacteria; Burkholderiales; Alcaligenaceae; Paenalcaligenes; NA; Paenalcaligenes hominis	NA
1888893	GCA_003335215.1	Bacteria; Proteobacteria; Betaproteobacteria; Burkholderiales; Alcaligenaceae; Parvibium; NA; Parvibium lacunae	NA
1414851	GCA_000506865.1	Bacteria; Proteobacteria; Betaproteobacteria; Burkholderiales; Alcaligenaceae; Pelistega; NA; Pelistega indica	NA
2488560	GCA_003854895.1	Bacteria; Proteobacteria; Betaproteobacteria; Burkholderiales; Alcaligenaceae; Pigmentiphaga; NA; Pigmentiphaga sp. H8	NA
1231391	GCA_000308195.1	Bacteria; Proteobacteria; Betaproteobacteria; Burkholderiales; Alcaligenaceae; Pusillimonas; Pusillimonas noertemannii; Pusillimonas noertemannii BS8	NA
1008459	GCA_000226625.1	Bacteria; Proteobacteria; Betaproteobacteria; Burkholderiales; Alcaligenaceae; Taylorella; Taylorella asinigenitalis; Taylorella asinigenitalis MCE3	NA
272560	GCA_000011545.1	Bacteria; Proteobacteria; Betaproteobacteria; Burkholderiales; Burkholderiaceae; Burkholderia; Burkholderia pseudomallei; Burkholderia pseudomallei K96243	NA
871203	GCA_000698575.1	Bacteria; Proteobacteria; Betaproteobacteria; Burkholderiales; Burkholderiaceae; Caballeronia; NA; Caballeronia zhejiangensis	NA
1070319	GCA_000227585.1	Bacteria; Proteobacteria; Betaproteobacteria; Burkholderiales; Burkholderiaceae; Candidatus Glomeribacter; Candidatus Glomeribacter gigasporarum; Candidatus Glomeribacter gigasporarum BEG34	NA
1121279	GCA_900119825.1	Bacteria; Proteobacteria; Betaproteobacteria; Burkholderiales; Burkholderiaceae; Chitinimonas; Chitinimonas taiwanensis; Chitinimonas taiwanensis DSM 18899	NA
266264	GCA_000196015.1	Bacteria; Proteobacteria; Betaproteobacteria; Burkholderiales; Burkholderiaceae; Cupriavidus; Cupriavidus metallidurans; Cupriavidus metallidurans CH34	NA
2268024	GCA_003339525.1	Bacteria; Proteobacteria; Betaproteobacteria; Burkholderiales; Burkholderiaceae; Hydromonas; NA; Hydromonas sp. F02	NA
887898	GCA_000186425.1	Bacteria; Proteobacteria; Betaproteobacteria; Burkholderiales; Burkholderiaceae; Lautropia; Lautropia mirabilis; Lautropia mirabilis ATCC 51599	NA
1813033	GCA_001601825.1	Bacteria; Proteobacteria; Betaproteobacteria; Burkholderiales; Burkholderiaceae; Limnobacter; NA; Limnobacter sp. CACIAM 66H1	KYP11990.1;
1553431	GCA_003966915.1	Bacteria; Proteobacteria; Betaproteobacteria; Burkholderiales; Burkholderiaceae; Mycoavidus; NA; Mycoavidus cysteinexigens	NA
93222	GCA_000814845.2	Bacteria; Proteobacteria; Betaproteobacteria; Burkholderiales; Burkholderiaceae; Pandoraea; NA; Pandoraea sputorum	NA
266265	GCA_000013645.1	Bacteria; Proteobacteria; Betaproteobacteria; Burkholderiales; Burkholderiaceae; Paraburkholderia; Paraburkholderia xenovorans; Paraburkholderia xenovorans LB400	NA
29443	GCA_900475325.1	Bacteria; Proteobacteria; Betaproteobacteria; Burkholderiales; Burkholderiaceae; Paucimonas; NA; Paucimonas lemoignei	NA
312153	GCA_000016345.1	Bacteria; Proteobacteria; Betaproteobacteria; Burkholderiales; Burkholderiaceae; Polynucleobacter; Polynucleobacter asymbioticus; Polynucleobacter asymbioticus QLW-P1DMWA-1	NA
267608	GCA_000009125.1	Bacteria; Proteobacteria; Betaproteobacteria; Burkholderiales; Burkholderiaceae; Ralstonia; Ralstonia solanacearum; Ralstonia solanacearum GMI1000	NA
28092	GCA_000970345.1	Bacteria; Proteobacteria; Betaproteobacteria; Burkholderiales; Burkholderiaceae; Robbsia; NA; Robbsia andropogonis	NA
643561	GCA_000176855.2	Bacteria; Proteobacteria; Betaproteobacteria; Burkholderiales; Comamonadaceae; Acidovorax; Acidovorax avenae; Acidovorax avenae subsp. avenae ATCC 19860	NA
596154	GCA_000204645.1	Bacteria; Proteobacteria; Betaproteobacteria; Burkholderiales; Comamonadaceae; Alicycliphilus; Alicycliphilus denitrificans; Alicycliphilus denitrificans K601	NA
1121117	GCA_900110225.1	Bacteria; Proteobacteria; Betaproteobacteria; Burkholderiales; Comamonadaceae; Brachymonas; Brachymonas denitrificans; Brachymonas denitrificans DSM 15123	NA
1450524	GCA_001044395.1	Bacteria; Proteobacteria; Betaproteobacteria; Burkholderiales; Comamonadaceae; Caenimonas; NA; Caenimonas sp. SL110	NA
1265502	GCA_000381125.1	Bacteria; Proteobacteria; Betaproteobacteria; Burkholderiales; Comamonadaceae; Caldimonas; Caldimonas manganoxidans; Caldimonas manganoxidans ATCC BAA-369	NA
946483	GCA_000477435.1	Bacteria; Proteobacteria; Betaproteobacteria; Burkholderiales; Comamonadaceae; Candidatus Symbiobacter; Candidatus Symbiobacter mobilis; Candidatus Symbiobacter mobilis CR	NA
32013	GCA_002337985.1	Bacteria; Proteobacteria; Betaproteobacteria; Burkholderiales; Comamonadaceae; Comamonas; NA; Comamonas terrigena	NA
1550736	GCA_003703815.1	Bacteria; Proteobacteria; Betaproteobacteria; Burkholderiales; Comamonadaceae; Corticibacter; NA; Corticibacter populi	NA
1265504	GCA_000381265.1	Bacteria; Proteobacteria; Betaproteobacteria; Burkholderiales; Comamonadaceae; Curvibacter; Curvibacter lanceolatus; Curvibacter lanceolatus ATCC 14669	NA
398578	GCA_000018665.1	Bacteria; Proteobacteria; Betaproteobacteria; Burkholderiales; Comamonadaceae; Delftia; Delftia acidovorans; Delftia acidovorans SPH-1	NA
1546149	GCA_002214645.1	Bacteria; Proteobacteria; Betaproteobacteria; Burkholderiales; Comamonadaceae; Diaphorobacter; NA; Diaphorobacter polyhydroxybutyrativorans	NA
1031594	GCA_003337425.1	Bacteria; Proteobacteria; Betaproteobacteria; Burkholderiales; Comamonadaceae; Extensimonas; NA; Extensimonas vulgaris	NA
180197	GCA_900111115.1	Bacteria; Proteobacteria; Betaproteobacteria; Burkholderiales; Comamonadaceae; Giesbergeria; NA; Giesbergeria anulus	NA
65786	GCA_000723405.1	Bacteria; Proteobacteria; Betaproteobacteria; Burkholderiales; Comamonadaceae; Hydrogenophaga; NA; Hydrogenophaga intermedia	NA
887062	GCA_000211835.2	Bacteria; Proteobacteria; Betaproteobacteria; Burkholderiales; Comamonadaceae; Hylemonella; Hylemonella gracilis; Hylemonella gracilis ATCC 19624	NA
1122156	GCA_900129055.1	Bacteria; Proteobacteria; Betaproteobacteria; Burkholderiales; Comamonadaceae; Lampropedia; Lampropedia hyalina; Lampropedia hyalina DSM 16112	NA
1293045	GCA_001270065.2	Bacteria; Proteobacteria; Betaproteobacteria; Burkholderiales; Comamonadaceae; Limnohabitans; Limnohabitans planktonicus; Limnohabitans planktonicus II-D5	NA
183670	GCA_002837135.1	Bacteria; Proteobacteria; Betaproteobacteria; Burkholderiales; Comamonadaceae; Macromonas; NA; Macromonas bipunctata	NA
86180	GCA_002980625.1	Bacteria; Proteobacteria; Betaproteobacteria; Burkholderiales; Comamonadaceae; Malikia; NA; Malikia spinosa	NA
1165852	GCA_000282995.1	Bacteria; Proteobacteria; Betaproteobacteria; Burkholderiales; Comamonadaceae; Melaminivora; NA; Melaminivora alkalimesophila	NA
1527607	GCA_900103645.1	Bacteria; Proteobacteria; Betaproteobacteria; Burkholderiales; Comamonadaceae; Oryzisolibacter; NA; Oryzisolibacter propanilivorax	NA
1122623	GCA_000422885.1	Bacteria; Proteobacteria; Betaproteobacteria; Burkholderiales; Comamonadaceae; Ottowia; Ottowia thiooxydans; Ottowia thiooxydans DSM 14619	NA
431059	GCA_002205845.1	Bacteria; Proteobacteria; Betaproteobacteria; Burkholderiales; Comamonadaceae; Pelomonas; NA; Pelomonas puraquae	NA
365044	GCA_000015505.1	Bacteria; Proteobacteria; Betaproteobacteria; Burkholderiales; Comamonadaceae; Polaromonas; Polaromonas naphthalenivorans; Polaromonas naphthalenivorans CJ2	NA
433924	GCA_001476815.1	Bacteria; Proteobacteria; Betaproteobacteria; Burkholderiales; Comamonadaceae; Pseudacidovorax; NA; Pseudacidovorax intermedius	NA
1736318	GCA_001422445.1	Bacteria; Proteobacteria; Betaproteobacteria; Burkholderiales; Comamonadaceae; Pseudorhodoferax; NA; Pseudorhodoferax sp. Leaf274	NA
94132	GCA_001580455.1	Bacteria; Proteobacteria; Betaproteobacteria; Burkholderiales; Comamonadaceae; Ramlibacter; NA; Ramlibacter tataouinensis	NA
338969	GCA_000013605.1	Bacteria; Proteobacteria; Betaproteobacteria; Burkholderiales; Comamonadaceae; Rhodoferax; Rhodoferax ferrireducens; Rhodoferax ferrireducens T118	NA
215580	GCA_002933415.1	Bacteria; Proteobacteria; Betaproteobacteria; Burkholderiales; Comamonadaceae; Schlegelella; NA; Schlegelella thermodepolymerans	NA
1458426	GCA_000828915.1	Bacteria; Proteobacteria; Betaproteobacteria; Burkholderiales; Comamonadaceae; Serpentinomonas; NA; Serpentinomonas mccroryi	NA
1123255	GCA_000688255.1	Bacteria; Proteobacteria; Betaproteobacteria; Burkholderiales; Comamonadaceae; Simplicispira; Simplicispira psychrophila; Simplicispira psychrophila DSM 11588	NA
1917811	GCA_003843835.1	Bacteria; Proteobacteria; Betaproteobacteria; Burkholderiales; Comamonadaceae; Tibeticola; NA; Tibeticola sediminis	NA
595537	GCA_000184745.1	Bacteria; Proteobacteria; Betaproteobacteria; Burkholderiales; Comamonadaceae; Variovorax; Variovorax paradoxus; Variovorax paradoxus EPS	NA
391735	GCA_000015565.1	Bacteria; Proteobacteria; Betaproteobacteria; Burkholderiales; Comamonadaceae; Verminephrobacter; Verminephrobacter eiseniae; Verminephrobacter eiseniae EF01-2	NA
1123504	GCA_000745855.1	Bacteria; Proteobacteria; Betaproteobacteria; Burkholderiales; Comamonadaceae; Xenophilus; Xenophilus azovorans; Xenophilus azovorans DSM 13620	NA
1452508	GCA_002930615.1	Bacteria; Proteobacteria; Betaproteobacteria; Burkholderiales; Comamonadaceae; Zhizhongheella; NA; Zhizhongheella caldifontis	NA
70584	GCA_001447195.1	Bacteria; Proteobacteria; Betaproteobacteria; Burkholderiales; NA; Aquabacterium; NA; Aquabacterium parvum	NA
391953	GCA_000969605.1	Bacteria; Proteobacteria; Betaproteobacteria; Burkholderiales; NA; Aquincola; NA; Aquincola tertiaricarbonis	NA
1547922	GCA_001293525.1	Bacteria; Proteobacteria; Betaproteobacteria; Burkholderiales; NA; Ideonella; NA; Ideonella sakaiensis	NA
395495	GCA_000019785.1	Bacteria; Proteobacteria; Betaproteobacteria; Burkholderiales; NA; Leptothrix; Leptothrix cholodnii; Leptothrix cholodnii SP-6	NA
420662	GCA_000015725.1	Bacteria; Proteobacteria; Betaproteobacteria; Burkholderiales; NA; Methylibium; Methylibium petroleiphilum; Methylibium petroleiphilum PM1	NA
1349774	GCA_001598255.1	Bacteria; Proteobacteria; Betaproteobacteria; Burkholderiales; NA; Mitsuaria; Mitsuaria chitosanitabida; Mitsuaria chitosanitabida NBRC 102408	NA
1768242	GCA_001477625.1	Bacteria; Proteobacteria; Betaproteobacteria; Burkholderiales; NA; Paucibacter; NA; Paucibacter sp. KCTC 42545	NA
1861917	GCA_003265685.1	Bacteria; Proteobacteria; Betaproteobacteria; Burkholderiales; NA; Piscinibacter; NA; Piscinibacter caeni	NA
946333	GCA_002116905.1	Bacteria; Proteobacteria; Betaproteobacteria; Burkholderiales; NA; Rhizobacter; NA; Rhizobacter gummiphilus	NA
76731	GCA_001483865.1	Bacteria; Proteobacteria; Betaproteobacteria; Burkholderiales; NA; Roseateles; NA; Roseateles depolymerans	NA
983917	GCA_000284255.1	Bacteria; Proteobacteria; Betaproteobacteria; Burkholderiales; NA; Rubrivivax; Rubrivivax gelatinosus; Rubrivivax gelatinosus IL144	NA
1286631	GCA_000689195.1	Bacteria; Proteobacteria; Betaproteobacteria; Burkholderiales; NA; Sphaerotilus; Sphaerotilus natans; Sphaerotilus natans subsp. natans DSM 6575	NA
307486	GCA_000807215.1	Bacteria; Proteobacteria; Betaproteobacteria; Burkholderiales; NA; Tepidimonas; NA; Tepidimonas taiwanensis	NA
75379	GCA_000092605.1	Bacteria; Proteobacteria; Betaproteobacteria; Burkholderiales; NA; Thiomonas; Thiomonas intermedia; Thiomonas intermedia K12	NA
54067	GCA_001556675.1	Bacteria; Proteobacteria; Betaproteobacteria; Burkholderiales; NA; Xylophilus; NA; Xylophilus ampelinus	NA
871271	GCA_000147015.1	Bacteria; Proteobacteria; Betaproteobacteria; Burkholderiales; Oxalobacteraceae; Candidatus Zinderia; Candidatus Zinderia insecticola; Candidatus Zinderia insecticola CARI	NA
279113	GCA_001584185.1	Bacteria; Proteobacteria; Betaproteobacteria; Burkholderiales; Oxalobacteraceae; Collimonas; NA; Collimonas pratensis	NA
551987	GCA_900143065.1	Bacteria; Proteobacteria; Betaproteobacteria; Burkholderiales; Oxalobacteraceae; Duganella; NA; Duganella sacchari	NA
2133943	GCA_003056055.1	Bacteria; Proteobacteria; Betaproteobacteria; Burkholderiales; Oxalobacteraceae; Glaciimonas; NA; Glaciimonas sp. PCH181	NA
964	GCA_001040945.1	Bacteria; Proteobacteria; Betaproteobacteria; Burkholderiales; Oxalobacteraceae; Herbaspirillum; NA; Herbaspirillum seropedicae	NA
204773	GCA_000026125.1	Bacteria; Proteobacteria; Betaproteobacteria; Burkholderiales; Oxalobacteraceae; Herminiimonas; NA; Herminiimonas arsenicoxydans	NA
375286	GCA_000013625.1	Bacteria; Proteobacteria; Betaproteobacteria; Burkholderiales; Oxalobacteraceae; Janthinobacterium; NA; Janthinobacterium sp. Marseille	NA
1141883	GCA_001941825.1	Bacteria; Proteobacteria; Betaproteobacteria; Burkholderiales; Oxalobacteraceae; Massilia; NA; Massilia putida	NA
1968433	GCA_002211445.1	Bacteria; Proteobacteria; Betaproteobacteria; Burkholderiales; Oxalobacteraceae; Noviherbaspirillum; NA; Noviherbaspirillum denitrificans	NA
847	GCA_002127965.1	Bacteria; Proteobacteria; Betaproteobacteria; Burkholderiales; Oxalobacteraceae; Oxalobacter; NA; Oxalobacter formigenes	NA
1121480	GCA_000425385.1	Bacteria; Proteobacteria; Betaproteobacteria; Burkholderiales; Oxalobacteraceae; Pseudoduganella; Pseudoduganella violaceinigra; Pseudoduganella violaceinigra DSM 15887	NA
2099400	GCA_002976435.1	Bacteria; Proteobacteria; Betaproteobacteria; Burkholderiales; Oxalobacteraceae; Solimicrobium; NA; Solimicrobium silvestre	NA
401471	GCA_003955735.1	Bacteria; Proteobacteria; Betaproteobacteria; Burkholderiales; Oxalobacteraceae; Undibacterium; NA; Undibacterium parvum	NA
1506471	GCA_001182045.1	Bacteria; Proteobacteria; Betaproteobacteria; Burkholderiales; Sutterellaceae; Dakarella; NA; Dakarella massiliensis	NA
1852381	GCA_900128485.1	Bacteria; Proteobacteria; Betaproteobacteria; Burkholderiales; Sutterellaceae; Duodenibacillus; NA; Duodenibacillus massiliensis	NA
2259133	GCA_003402575.1	Bacteria; Proteobacteria; Betaproteobacteria; Burkholderiales; Sutterellaceae; Mesosutterella; NA; Mesosutterella multiformis	NA
762966	GCA_000205025.1	Bacteria; Proteobacteria; Betaproteobacteria; Burkholderiales; Sutterellaceae; Parasutterella; Parasutterella excrementihominis; Parasutterella excrementihominis YIT 11859	NA
742823	GCA_000297775.1	Bacteria; Proteobacteria; Betaproteobacteria; Burkholderiales; Sutterellaceae; Sutterella; Sutterella wadsworthensis; Sutterella wadsworthensis 2_1_59BFAA	NA
1796652	GCA_002221595.1	Bacteria; Proteobacteria; Betaproteobacteria; Burkholderiales; Sutterellaceae; Turicimonas; NA; Turicimonas muris	NA
416213	GCA_000735045.1	Bacteria; Proteobacteria; Betaproteobacteria; Ferrovales; Ferrovaceae; Ferrovum; NA; Ferrovum myxofaciens	NA
522306	GCA_000024165.1	Bacteria; Proteobacteria; Betaproteobacteria; NA; NA; Candidatus Accumulibacter; Candidatus Accumulibacter phosphatis; Candidatus Accumulibacter phosphatis clade IIA str. UW-1	NA
1208923	GCA_000319245.1	Bacteria; Proteobacteria; Betaproteobacteria; NA; NA; Candidatus Kinetoplastibacterium; Candidatus Kinetoplastibacterium blastocrithidii; Candidatus Kinetoplastibacterium blastocrithidii (ex Strigomonas culicis)	NA
1160784	GCA_001447885.1	Bacteria; Proteobacteria; Betaproteobacteria; NA; NA; Candidatus Nasuia; NA; Candidatus Nasuia deltocephalinicola	NA
669502	GCA_000441555.1	Bacteria; Proteobacteria; Betaproteobacteria; NA; NA; Candidatus Profftella; NA; Candidatus Profftella armatura	NA
189385	GCA_900010165.1	Bacteria; Proteobacteria; Betaproteobacteria; NA; NA; Candidatus Tremblaya; NA; Candidatus Tremblaya princeps	NA
881286	GCA_003391315.1	Bacteria; Proteobacteria; Betaproteobacteria; NA; NA; Candidatus Vidania; NA; Candidatus Vidania fulgoroideae	NA
1121001	GCA_900176275.1	Bacteria; Proteobacteria; Betaproteobacteria; Neisseriales; Chromobacteriaceae; Andreprevotia; Andreprevotia lacus; Andreprevotia lacus DSM 23236	NA
1121004	GCA_000420525.1	Bacteria; Proteobacteria; Betaproteobacteria; Neisseriales; Chromobacteriaceae; Aquaspirillum; Aquaspirillum serpens; Aquaspirillum serpens DSM 68	NA
1293573	GCA_001515305.1	Bacteria; Proteobacteria; Betaproteobacteria; Neisseriales; Chromobacteriaceae; Aquitalea; NA; Aquitalea pelogenes	NA
1121274	GCA_000429785.1	Bacteria; Proteobacteria; Betaproteobacteria; Neisseriales; Chromobacteriaceae; Chitinibacter; Chitinibacter tainanensis; Chitinibacter tainanensis DSM 15459	NA
1121275	GCA_000430805.1	Bacteria; Proteobacteria; Betaproteobacteria; Neisseriales; Chromobacteriaceae; Chitinilyticum; Chitinilyticum aquatile; Chitinilyticum aquatile DSM 21506	NA
1121280	GCA_000374805.1	Bacteria; Proteobacteria; Betaproteobacteria; Neisseriales; Chromobacteriaceae; Chitiniphilus; Chitiniphilus shinanonensis; Chitiniphilus shinanonensis DSM 23277	NA
243365	GCA_000007705.1	Bacteria; Proteobacteria; Betaproteobacteria; Neisseriales; Chromobacteriaceae; Chromobacterium; Chromobacterium violaceum; Chromobacterium violaceum ATCC 12472	NA
1121375	GCA_000620145.1	Bacteria; Proteobacteria; Betaproteobacteria; Neisseriales; Chromobacteriaceae; Deefgea; Deefgea rivuli; Deefgea rivuli DSM 18356	NA
83765	GCA_003246095.1	Bacteria; Proteobacteria; Betaproteobacteria; Neisseriales; Chromobacteriaceae; Formivibrio; NA; Formivibrio citricus	NA
375574	GCA_001418035.1	Bacteria; Proteobacteria; Betaproteobacteria; Neisseriales; Chromobacteriaceae; Gulbenkiania; NA; Gulbenkiania indica	NA
2496266	GCA_003952345.1	Bacteria; Proteobacteria; Betaproteobacteria; Neisseriales; Chromobacteriaceae; Iodobacter; NA; Iodobacter sp. H11R3	NA
1906741	GCA_001808185.1	Bacteria; Proteobacteria; Betaproteobacteria; Neisseriales; Chromobacteriaceae; Jeongeupia; NA; Jeongeupia sp. USM3	NA
557598	GCA_000021025.1	Bacteria; Proteobacteria; Betaproteobacteria; Neisseriales; Chromobacteriaceae; Laribacter; Laribacter hongkongensis; Laribacter hongkongensis HLHK9	NA
1122158	GCA_000376945.1	Bacteria; Proteobacteria; Betaproteobacteria; Neisseriales; Chromobacteriaceae; Leeia; Leeia oryzae; Leeia oryzae DSM 17879	NA
1122240	GCA_000620105.1	Bacteria; Proteobacteria; Betaproteobacteria; Neisseriales; Chromobacteriaceae; Microvirgula; Microvirgula aerodenitrificans; Microvirgula aerodenitrificans DSM 15089	NA
1122928	GCA_000422925.1	Bacteria; Proteobacteria; Betaproteobacteria; Neisseriales; Chromobacteriaceae; Paludibacterium; Paludibacterium yongneupense; Paludibacterium yongneupense DSM 18731	KE383957.1_243;
1123014	GCA_900177275.1	Bacteria; Proteobacteria; Betaproteobacteria; Neisseriales; Chromobacteriaceae; Pseudogulbenkiania; Pseudogulbenkiania subflava; Pseudogulbenkiania subflava DSM 22618	NA
1301084	GCA_001313065.1	Bacteria; Proteobacteria; Betaproteobacteria; Neisseriales; Chromobacteriaceae; Silvimonas; NA; Silvimonas sp. JCM 19000	NA
45465	GCA_003633895.1	Bacteria; Proteobacteria; Betaproteobacteria; Neisseriales; Chromobacteriaceae; Vogesella; NA; Vogesella indigofera	NA
1120980	GCA_000745955.1	Bacteria; Proteobacteria; Betaproteobacteria; Neisseriales; Neisseriaceae; Alysiella; Alysiella crassa; Alysiella crassa DSM 2578	NA
857265	GCA_001294205.1	Bacteria; Proteobacteria; Betaproteobacteria; Neisseriales; Neisseriaceae; Amantichitinum; NA; Amantichitinum ursilacus	NA
494	GCA_900203215.1	Bacteria; Proteobacteria; Betaproteobacteria; Neisseriales; Neisseriaceae; Bergeriella; NA; Bergeriella denitrificans	NA
1121352	GCA_000620925.1	Bacteria; Proteobacteria; Betaproteobacteria; Neisseriales; Neisseriaceae; Conchiformibius; Conchiformibius steedae; Conchiformibius steedae DSM 2580	NA
1452487	GCA_001619695.1	Bacteria; Proteobacteria; Betaproteobacteria; Neisseriales; Neisseriaceae; Crenobacter; NA; Crenobacter luteus	NA
539	GCA_001076785.1	Bacteria; Proteobacteria; Betaproteobacteria; Neisseriales; Neisseriaceae; Eikenella; NA; Eikenella corrodens	NA
629741	GCA_000160435.1	Bacteria; Proteobacteria; Betaproteobacteria; Neisseriales; Neisseriaceae; Kingella; Kingella oralis; Kingella oralis ATCC 51147	NA
1056807	GCA_000813705.1	Bacteria; Proteobacteria; Betaproteobacteria; Neisseriales; Neisseriaceae; Morococcus; NA; Morococcus cerebrosus	NA
122586	GCA_000008805.1	Bacteria; Proteobacteria; Betaproteobacteria; Neisseriales; Neisseriaceae; Neisseria; Neisseria meningitidis; Neisseria meningitidis MC58	NA
1056810	GCA_900322255.1	Bacteria; Proteobacteria; Betaproteobacteria; Neisseriales; Neisseriaceae; Prolinoborus; NA; Prolinoborus fasciculus	NA
1054498	GCA_003201855.1	Bacteria; Proteobacteria; Betaproteobacteria; Neisseriales; Neisseriaceae; Rivicola; NA; Rivicola pingtungensis	NA
641147	GCA_000163775.2	Bacteria; Proteobacteria; Betaproteobacteria; Neisseriales; Neisseriaceae; Simonsiella; Simonsiella muelleri; Simonsiella muelleri ATCC 29453	NA
1196094	GCA_000600005.1	Bacteria; Proteobacteria; Betaproteobacteria; Neisseriales; Neisseriaceae; Snodgrassella; Snodgrassella alvi; Snodgrassella alvi wkB2	NA
1123296	GCA_000745895.1	Bacteria; Proteobacteria; Betaproteobacteria; Neisseriales; Neisseriaceae; Stenoxybacter; Stenoxybacter acetivorans; Stenoxybacter acetivorans DSM 19021	NA
96942	GCA_002951955.1	Bacteria; Proteobacteria; Betaproteobacteria; Neisseriales; Neisseriaceae; Vitreoscilla; NA; Vitreoscilla sp. C1	NA
2184311	GCA_003402345.1	Bacteria; Proteobacteria; Betaproteobacteria; Nitrosomonadales; Gallionellaceae; Candidatus Nitrotoga; NA; Candidatus Nitrotoga sp. MKT	NA
1188319	GCA_000974685.2	Bacteria; Proteobacteria; Betaproteobacteria; Nitrosomonadales; Gallionellaceae; Ferriphaselus; NA; Ferriphaselus amnicola	NA
395494	GCA_000145255.1	Bacteria; Proteobacteria; Betaproteobacteria; Nitrosomonadales; Gallionellaceae; Gallionella; Gallionella capsiferriformans; Gallionella capsiferriformans ES-2	NA
580332	GCA_000025705.1	Bacteria; Proteobacteria; Betaproteobacteria; Nitrosomonadales; Gallionellaceae; Sideroxydans; Sideroxydans lithotrophicus; Sideroxydans lithotrophicus ES-1	NA
1163617	GCA_000297055.2	Bacteria; Proteobacteria; Betaproteobacteria; Nitrosomonadales; Gallionellaceae; Sulfuricella; Sulfuricella denitrificans; Sulfuricella denitrificans skB26	NA
1985873	GCA_002162035.1	Bacteria; Proteobacteria; Betaproteobacteria; Nitrosomonadales; Gallionellaceae; Sulfuriferula; NA; Sulfuriferula sp. AH1	NA
1706046	GCA_003864995.1	Bacteria; Proteobacteria; Betaproteobacteria; Nitrosomonadales; Gallionellaceae; Sulfurirhabdus; NA; Sulfurirhabdus autotrophica	NA
1581680	GCA_000953015.1	Bacteria; Proteobacteria; Betaproteobacteria; Nitrosomonadales; Methylophilaceae; Candidatus Methylopumilus; NA; Candidatus Methylopumilus turicensis	CEN55130.1;
265072	GCA_000013705.1	Bacteria; Proteobacteria; Betaproteobacteria; Nitrosomonadales; Methylophilaceae; Methylobacillus; Methylobacillus flagellatus; Methylobacillus flagellatus KT	NA
492660	GCA_900100975.1	Bacteria; Proteobacteria; Betaproteobacteria; Nitrosomonadales; Methylophilaceae; Methylophilus; NA; Methylophilus rhizosphaerae	NA
583345	GCA_000023705.1	Bacteria; Proteobacteria; Betaproteobacteria; Nitrosomonadales; Methylophilaceae; Methylotenera; Methylotenera mobilis; Methylotenera mobilis JLW8	NA
582744	GCA_000023745.1	Bacteria; Proteobacteria; Betaproteobacteria; Nitrosomonadales; Methylophilaceae; Methylovorus; Methylovorus glucosotrophus; Methylovorus glucosetrophus SIP3-4	NA
1825523	GCA_003112435.1	Bacteria; Proteobacteria; Betaproteobacteria; Nitrosomonadales; Methylophilaceae; Novimethylophilus; NA; Novimethylophilus kurashikiensis	NA
228410	GCA_000009145.1	Bacteria; Proteobacteria; Betaproteobacteria; Nitrosomonadales; Nitrosomonadaceae; Nitrosomonas; Nitrosomonas europaea; Nitrosomonas europaea ATCC 19718	NA
323848	GCA_000196355.1	Bacteria; Proteobacteria; Betaproteobacteria; Nitrosomonadales; Nitrosomonadaceae; Nitrosospira; Nitrosospira multiformis; Nitrosospira multiformis ATCC 25196	NA
1233	GCA_900109785.1	Bacteria; Proteobacteria; Betaproteobacteria; Nitrosomonadales; Nitrosomonadaceae; Nitrosovibrio; NA; Nitrosovibrio tenuis	NA
1000565	GCA_000214035.2	Bacteria; Proteobacteria; Betaproteobacteria; Nitrosomonadales; Sterolibacteriaceae; Methyloversatilis; Methyloversatilis universalis; Methyloversatilis universalis FAM5	NA
157592	GCA_001586935.1	Bacteria; Proteobacteria; Betaproteobacteria; Nitrosomonadales; Sterolibacteriaceae; Sterolibacterium; NA; Sterolibacterium denitrificans	NA
1381557	GCA_003663955.1	Bacteria; Proteobacteria; Betaproteobacteria; Nitrosomonadales; Sterolibacteriaceae; Sulfurisoma; NA; Sulfurisoma sediminicola	NA
1223802	GCA_000828635.1	Bacteria; Proteobacteria; Betaproteobacteria; Nitrosomonadales; Sterolibacteriaceae; Sulfuritalea; Sulfuritalea hydrogenivorans; Sulfuritalea hydrogenivorans sk43H	NA
1914471	GCA_003967275.1	Bacteria; Proteobacteria; Betaproteobacteria; Nitrosomonadales; Thiobacillaceae; Sulfuritortus; NA; Sulfuritortus calidifontis	NA
292415	GCA_000012745.1	Bacteria; Proteobacteria; Betaproteobacteria; Nitrosomonadales; Thiobacillaceae; Thiobacillus; Thiobacillus denitrificans; Thiobacillus denitrificans ATCC 25259	AAZ97883.1;
1121032	GCA_000429605.1	Bacteria; Proteobacteria; Betaproteobacteria; Rhodocyclales; Azonexaceae; Azonexus; Azonexus hydrophilus; Azonexus hydrophilus DSM 23864	NA
159087	GCA_000012425.1	Bacteria; Proteobacteria; Betaproteobacteria; Rhodocyclales; Azonexaceae; Dechloromonas; Dechloromonas aromatica; Dechloromonas aromatica RCB	NA
76114	GCA_000025965.1	Bacteria; Proteobacteria; Betaproteobacteria; Rhodocyclales; Rhodocyclaceae; Aromatoleum; Aromatoleum aromaticum; Aromatoleum aromaticum EbN1	NA
640081	GCA_000236665.1	Bacteria; Proteobacteria; Betaproteobacteria; Rhodocyclales; Rhodocyclaceae; Azospira; Azospira oryzae; Azospira oryzae PS	NA
1121035	GCA_000429665.1	Bacteria; Proteobacteria; Betaproteobacteria; Rhodocyclales; Rhodocyclaceae; Azovibrio; Azovibrio restrictus; Azovibrio restrictus DSM 23866	NA
857335	GCA_002284935.1	Bacteria; Proteobacteria; Betaproteobacteria; Rhodocyclales; Rhodocyclaceae; Candidatus Dactylopiibacterium; NA; Candidatus Dactylopiibacterium carminicum	NA
83767	GCA_900099695.1	Bacteria; Proteobacteria; Betaproteobacteria; Rhodocyclales; Rhodocyclaceae; Propionivibrio; NA; Propionivibrio dicarboxylicus	NA
1565605	GCA_000934545.1	Bacteria; Proteobacteria; Betaproteobacteria; Rhodocyclales; Rhodocyclaceae; Rugosibacter; NA; Rugosibacter aromaticivorans	NA
62928	GCA_000061505.1	Bacteria; Proteobacteria; Betaproteobacteria; Rhodocyclales; Zoogloeaceae; Azoarcus; NA; Azoarcus sp. BH72	NA
85643	GCA_000021765.1	Bacteria; Proteobacteria; Betaproteobacteria; Rhodocyclales; Zoogloeaceae; Thauera; NA; Thauera sp. MZ1T	NA
1123487	GCA_000373965.1	Bacteria; Proteobacteria; Betaproteobacteria; Rhodocyclales; Zoogloeaceae; Uliginosibacterium; Uliginosibacterium gangwonense; Uliginosibacterium gangwonense DSM 18521	NA
310767	GCA_003290265.1	Bacteria; Proteobacteria; Betaproteobacteria; Rhodocyclales; Zoogloeaceae; Zoogloea; NA; Zoogloea oryzae	NA
1548548	GCA_003258315.1	Bacteria; Proteobacteria; Deltaproteobacteria; Bradymonadales; Bradymonadaceae; Bradymonas; NA; Bradymonas sediminis	NA
644282	GCA_000143965.1	Bacteria; Proteobacteria; Deltaproteobacteria; Desulfarculales; Desulfarculaceae; Desulfarculus; Desulfarculus baarsii; Desulfarculus baarsii DSM 2075	NA
1348163	GCA_001184205.1	Bacteria; Proteobacteria; Deltaproteobacteria; Desulfarculales; Desulfarculaceae; Desulfocarbo; NA; Desulfocarbo indianensis	NA
1429043	GCA_000931935.2	Bacteria; Proteobacteria; Deltaproteobacteria; Desulfarculales; Desulfarculaceae; Dethiosulfatarculus; NA; Dethiosulfatarculus sandiegensis	NA
890399	GCA_000516475.1	Bacteria; Proteobacteria; Deltaproteobacteria; Desulfobacterales; Desulfobacteraceae; Candidatus Magnetoglobus; Candidatus Magnetoglobus multicellularis; Candidatus Magnetoglobus multicellularis str. Araruama	NA
1509431	GCA_001292585.1	Bacteria; Proteobacteria; Deltaproteobacteria; Desulfobacterales; Desulfobacteraceae; Candidatus Magnetomorum; NA; Candidatus Magnetomorum sp. HK-1	NA
1246637	GCA_900170035.1	Bacteria; Proteobacteria; Deltaproteobacteria; Desulfobacterales; Desulfobacteraceae; Desulfamplus; NA; Desulfamplus magnetovallimortis	NA
1121392	GCA_000429905.1	Bacteria; Proteobacteria; Deltaproteobacteria; Desulfobacterales; Desulfobacteraceae; Desulfatibacillum; Desulfatibacillum aliphaticivorans; Desulfatibacillum aliphaticivorans DSM 15576	NA
1121399	GCA_000422285.1	Bacteria; Proteobacteria; Deltaproteobacteria; Desulfobacterales; Desulfobacteraceae; Desulfatiglans; Desulfatiglans anilini; Desulfatiglans anilini DSM 4660	NA
1121394	GCA_000429925.1	Bacteria; Proteobacteria; Deltaproteobacteria; Desulfobacterales; Desulfobacteraceae; Desulfatirhabdium; Desulfatirhabdium butyrativorans; Desulfatirhabdium butyrativorans DSM 18734	NA
1185843	GCA_001293685.1	Bacteria; Proteobacteria; Deltaproteobacteria; Desulfobacterales; Desulfobacteraceae; Desulfatitalea; NA; Desulfatitalea tepidiphila	NA
879212	GCA_000233695.3	Bacteria; Proteobacteria; Deltaproteobacteria; Desulfobacterales; Desulfobacteraceae; Desulfobacter; Desulfobacter postgatei; Desulfobacter postgatei 2ac9	NA
177437	GCA_000020365.1	Bacteria; Proteobacteria; Deltaproteobacteria; Desulfobacterales; Desulfobacteraceae; Desulfobacterium; Desulfobacterium autotrophicum; Desulfobacterium autotrophicum HRM2	NA
651182	GCA_000307105.1	Bacteria; Proteobacteria; Deltaproteobacteria; Desulfobacterales; Desulfobacteraceae; Desulfobacula; Desulfobacula toluolica; Desulfobacula toluolica Tol2	NA
96561	GCA_000018405.1	Bacteria; Proteobacteria; Deltaproteobacteria; Desulfobacterales; Desulfobacteraceae; Desulfococcus; Desulfococcus oleovorans; Desulfococcus oleovorans Hxd3	NA
157842	GCA_002798115.1	Bacteria; Proteobacteria; Deltaproteobacteria; Desulfobacterales; Desulfobacteraceae; Desulfofaba; NA; Desulfofaba hansenii	NA
419481	GCA_900101345.1	Bacteria; Proteobacteria; Deltaproteobacteria; Desulfobacterales; Desulfobacteraceae; Desulfoluna; NA; Desulfoluna spongiiphila	NA
45657	GCA_003851005.1	Bacteria; Proteobacteria; Deltaproteobacteria; Desulfobacterales; Desulfobacteraceae; Desulfonema; NA; Desulfonema ishimotonii	NA
1304885	GCA_000426225.1	Bacteria; Proteobacteria; Deltaproteobacteria; Desulfobacterales; Desulfobacteraceae; Desulforegula; Desulforegula conservatrix; Desulforegula conservatrix Mb1Pa	NA
1294021	GCA_001311845.1	Bacteria; Proteobacteria; Deltaproteobacteria; Desulfobacterales; Desulfobacteraceae; Desulfosarcina; Desulfosarcina cetonica; Desulfosarcina cetonica JCM 12296	NA
1265505	GCA_000420085.1	Bacteria; Proteobacteria; Deltaproteobacteria; Desulfobacterales; Desulfobacteraceae; Desulfospira; Desulfospira joergensenii; Desulfospira joergensenii DSM 10085	NA
1304886	GCA_000421285.1	Bacteria; Proteobacteria; Deltaproteobacteria; Desulfobacterales; Desulfobacteraceae; Desulfotignum; Desulfotignum balticum; Desulfotignum balticum DSM 7044	NA
577650	GCA_000186885.1	Bacteria; Proteobacteria; Deltaproteobacteria; Desulfobacterales; Desulfobulbaceae; Desulfobulbus; Desulfobulbus propionicus; Desulfobulbus propionicus DSM 2032	NA
1167006	GCA_000341395.1	Bacteria; Proteobacteria; Deltaproteobacteria; Desulfobacterales; Desulfobulbaceae; Desulfocapsa; Desulfocapsa sulfexigens; Desulfocapsa sulfexigens DSM 10523	NA
1121409	GCA_900130015.1	Bacteria; Proteobacteria; Deltaproteobacteria; Desulfobacterales; Desulfobulbaceae; Desulfofustis; Desulfofustis glycolicus; Desulfofustis glycolicus DSM 9705	NA
1121416	GCA_900143695.1	Bacteria; Proteobacteria; Deltaproteobacteria; Desulfobacterales; Desulfobulbaceae; Desulfopila; Desulfopila aestuarii; Desulfopila aestuarii DSM 18488	NA
91360	GCA_900104445.1	Bacteria; Proteobacteria; Deltaproteobacteria; Desulfobacterales; Desulfobulbaceae; Desulforhopalus; NA; Desulforhopalus singaporensis	NA
177439	GCA_000025945.1	Bacteria; Proteobacteria; Deltaproteobacteria; Desulfobacterales; Desulfobulbaceae; Desulfotalea; Desulfotalea psychrophila; Desulfotalea psychrophila LSv54	NA
589865	GCA_000092205.1	Bacteria; Proteobacteria; Deltaproteobacteria; Desulfobacterales; Desulfobulbaceae; Desulfurivibrio; Desulfurivibrio alkaliphilus; Desulfurivibrio alkaliphilus AHT 2	NA
485915	GCA_000024325.1	Bacteria; Proteobacteria; Deltaproteobacteria; Desulfovibrionales; Desulfohalobiaceae; Desulfohalobium; Desulfohalobium retbaense; Desulfohalobium retbaense DSM 5692	NA
555779	GCA_000174435.1	Bacteria; Proteobacteria; Deltaproteobacteria; Desulfovibrionales; Desulfohalobiaceae; Desulfonatronospira; Desulfonatronospira thiodismutans; Desulfonatronospira thiodismutans ASO3-1	NA
1121413	GCA_000686525.1	Bacteria; Proteobacteria; Deltaproteobacteria; Desulfovibrionales; Desulfohalobiaceae; Desulfonatronovibrio; Desulfonatronovibrio hydrogenovorans; Desulfonatronovibrio hydrogenovorans DSM 9292	NA
206665	GCA_900104045.1	Bacteria; Proteobacteria; Deltaproteobacteria; Desulfovibrionales; Desulfohalobiaceae; Desulfonauticus; NA; Desulfonauticus submarinus	NA
1293588	GCA_001311565.1	Bacteria; Proteobacteria; Deltaproteobacteria; Desulfovibrionales; Desulfohalobiaceae; Desulfothermus; Desulfothermus okinawensis; Desulfothermus okinawensis JCM 13304	NA
1121433	GCA_000620765.1	Bacteria; Proteobacteria; Deltaproteobacteria; Desulfovibrionales; Desulfohalobiaceae; Desulfovermiculus; Desulfovermiculus halophilus; Desulfovermiculus halophilus DSM 18834	NA
525897	GCA_000023225.1	Bacteria; Proteobacteria; Deltaproteobacteria; Desulfovibrionales; Desulfomicrobiaceae; Desulfomicrobium; Desulfomicrobium baculatum; Desulfomicrobium baculatum DSM 4028	NA
1592317	GCA_001748225.1	Bacteria; Proteobacteria; Deltaproteobacteria; Desulfovibrionales; Desulfomicrobiaceae; Desulfoplanes; NA; Desulfoplanes formicivorans	NA
617001	GCA_000934745.1	Bacteria; Proteobacteria; Deltaproteobacteria; Desulfovibrionales; Desulfonatronaceae; Desulfonatronum; NA; Desulfonatronum thioautotrophicum	NA
1408428	GCA_000701705.1	Bacteria; Proteobacteria; Deltaproteobacteria; Desulfovibrionales; Desulfovibrionaceae; Bilophila; Bilophila wadsworthia; Bilophila wadsworthia ATCC 49260	NA
1121406	GCA_000519125.1	Bacteria; Proteobacteria; Deltaproteobacteria; Desulfovibrionales; Desulfovibrionaceae; Desulfocurvus; Desulfocurvus vexinensis; Desulfocurvus vexinensis DSM 17965	NA
882	GCA_000195755.1	Bacteria; Proteobacteria; Deltaproteobacteria; Desulfovibrionales; Desulfovibrionaceae; Desulfovibrio; Desulfovibrio vulgaris; Desulfovibrio vulgaris str. Hildenborough	NA
1121457	GCA_900129975.1	Bacteria; Proteobacteria; Deltaproteobacteria; Desulfovibrionales; Desulfovibrionaceae; Halodesulfovibrio; Halodesulfovibrio marinisediminis; Halodesulfovibrio marinisediminis DSM 17456	NA
363253	GCA_000055945.1	Bacteria; Proteobacteria; Deltaproteobacteria; Desulfovibrionales; Desulfovibrionaceae; Lawsonia; Lawsonia intracellularis; Lawsonia intracellularis PHE/MN1-00	NA
1903261	GCA_900155525.1	Bacteria; Proteobacteria; Deltaproteobacteria; Desulfovibrionales; Desulfovibrionaceae; Mailhella; NA; Mailhella massiliensis	NA
643562	GCA_000176915.2	Bacteria; Proteobacteria; Deltaproteobacteria; Desulfovibrionales; Desulfovibrionaceae; Pseudodesulfovibrio; Pseudodesulfovibrio aespoeensis; Pseudodesulfovibrio aespoeensis Aspo-2	NA
694431	GCA_000517565.1	Bacteria; Proteobacteria; Deltaproteobacteria; Desulfurellales; Desulfurellaceae; Desulfurella; Desulfurella acetivorans; Desulfurella acetivorans A63	NA
760142	GCA_000194135.1	Bacteria; Proteobacteria; Deltaproteobacteria; Desulfurellales; Desulfurellaceae; Hippea; Hippea maritima; Hippea maritima DSM 10411	NA
281689	GCA_000167355.1	Bacteria; Proteobacteria; Deltaproteobacteria; Desulfuromonadales; Desulfuromonadaceae; Desulfuromonas; Desulfuromonas acetoxidans; Desulfuromonas acetoxidans DSM 684	NA
37625	GCA_900107645.1	Bacteria; Proteobacteria; Deltaproteobacteria; Desulfuromonadales; Desulfuromonadaceae; Desulfuromusa; NA; Desulfuromusa kysingii	NA
57040	GCA_003247215.1	Bacteria; Proteobacteria; Deltaproteobacteria; Desulfuromonadales; Desulfuromonadaceae; Malonomonas; NA; Malonomonas rubra	NA
338963	GCA_000012885.1	Bacteria; Proteobacteria; Deltaproteobacteria; Desulfuromonadales; Desulfuromonadaceae; Pelobacter; Pelobacter carbinolicus; Pelobacter carbinolicus DSM 2380	NA
483547	GCA_000827125.1	Bacteria; Proteobacteria; Deltaproteobacteria; Desulfuromonadales; Geobacteraceae; Geoalkalibacter; NA; Geoalkalibacter subterraneus	NA
243231	GCA_000007985.2	Bacteria; Proteobacteria; Deltaproteobacteria; Desulfuromonadales; Geobacteraceae; Geobacter; Geobacter sulfurreducens; Geobacter sulfurreducens PCA	NA
1121918	GCA_000384395.1	Bacteria; Proteobacteria; Deltaproteobacteria; Desulfuromonadales; Geobacteraceae; Geopsychrobacter; Geopsychrobacter electrodiphilus; Geopsychrobacter electrodiphilus DSM 16401	NA
654845	GCA_002898515.1	Bacteria; Proteobacteria; Deltaproteobacteria; Desulfuromonadales; Geobacteraceae; Geothermobacter; NA; Geothermobacter sp. HR-1	NA
455488	GCA_000022145.1	Bacteria; Proteobacteria; Deltaproteobacteria; Myxococcales; Anaeromyxobacteraceae; Anaeromyxobacter; Anaeromyxobacter dehalogenans; Anaeromyxobacter dehalogenans 2CP-1	NA
48	GCA_001027285.1	Bacteria; Proteobacteria; Deltaproteobacteria; Myxococcales; Archangiaceae; Archangium; NA; Archangium gephyra	NA
1242864	GCA_000335475.2	Bacteria; Proteobacteria; Deltaproteobacteria; Myxococcales; Archangiaceae; Cystobacter; Cystobacter fuscus; Cystobacter fuscus DSM 2262	NA
394096	GCA_000737315.1	Bacteria; Proteobacteria; Deltaproteobacteria; Myxococcales; Archangiaceae; Hyalangium; NA; Hyalangium minutum	NA
1294270	GCA_002305855.1	Bacteria; Proteobacteria; Deltaproteobacteria; Myxococcales; Archangiaceae; Melittangium; Melittangium boletus; Melittangium boletus DSM 14713	NA
378806	GCA_000165485.1	Bacteria; Proteobacteria; Deltaproteobacteria; Myxococcales; Archangiaceae; Stigmatella; Stigmatella aurantiaca; Stigmatella aurantiaca DW4/3-1	NA
2138576	GCA_003044305.1	Bacteria; Proteobacteria; Deltaproteobacteria; Myxococcales; Archangiaceae; Vitiosangium; NA; Vitiosangium sp. GDMCC 1.1324	NA
502025	GCA_000024805.1	Bacteria; Proteobacteria; Deltaproteobacteria; Myxococcales; Kofleriaceae; Haliangium; Haliangium ochraceum; Haliangium ochraceum DSM 14365	NA
1391654	GCA_001263205.1	Bacteria; Proteobacteria; Deltaproteobacteria; Myxococcales; Labilitrichaceae; Labilithrix; NA; Labilithrix luteola	NA
1144275	GCA_000255295.1	Bacteria; Proteobacteria; Deltaproteobacteria; Myxococcales; Myxococcaceae; Corallococcus; Corallococcus coralloides; Corallococcus coralloides DSM 2259	NA
246197	GCA_000012685.1	Bacteria; Proteobacteria; Deltaproteobacteria; Myxococcales; Myxococcaceae; Myxococcus; Myxococcus xanthus; Myxococcus xanthus DK 1622	NA
215803	GCA_000737335.3	Bacteria; Proteobacteria; Deltaproteobacteria; Myxococcales; NA; Enhygromyxa; NA; Enhygromyxa salina	NA
888845	GCA_001931535.1	Bacteria; Proteobacteria; Deltaproteobacteria; Myxococcales; NA; Minicystis; NA; Minicystis rosea	NA
54	GCA_002343915.1	Bacteria; Proteobacteria; Deltaproteobacteria; Myxococcales; Nannocystaceae; Nannocystis; NA; Nannocystis exedens	NA
391625	GCA_000170895.1	Bacteria; Proteobacteria; Deltaproteobacteria; Myxococcales; Nannocystaceae; Plesiocystis; Plesiocystis pacifica; Plesiocystis pacifica SIR-1	NA
1300159	GCA_001312805.1	Bacteria; Proteobacteria; Deltaproteobacteria; Myxococcales; Polyangiaceae; Byssovorax; Byssovorax cruenta; Byssovorax cruenta JCM 12614	NA
52	GCA_001189295.1	Bacteria; Proteobacteria; Deltaproteobacteria; Myxococcales; Polyangiaceae; Chondromyces; NA; Chondromyces crocatus	NA
1882918	GCA_001931505.1	Bacteria; Proteobacteria; Deltaproteobacteria; Myxococcales; Polyangiaceae; Pajaroellobacter; NA; Pajaroellobacter abortibovis	NA
448385	GCA_000067165.1	Bacteria; Proteobacteria; Deltaproteobacteria; Myxococcales; Polyangiaceae; Sorangium; Sorangium cellulosum; Sorangium cellulosum So ce56	NA
927083	GCA_000737325.2	Bacteria; Proteobacteria; Deltaproteobacteria; Myxococcales; Sandaracinaceae; Sandaracinus; NA; Sandaracinus amylolyticus	NA
1391653	GCA_001263175.1	Bacteria; Proteobacteria; Deltaproteobacteria; Myxococcales; Vulgatibacteraceae; Vulgatibacter; NA; Vulgatibacter incomptus	NA
1621989	GCA_001577525.1	Bacteria; Proteobacteria; Deltaproteobacteria; NA; Candidatus Desulfofervidaceae; Candidatus Desulfofervidus; NA; Candidatus Desulfofervidus auxilii	NA
1705730	GCA_001577715.1	Bacteria; Proteobacteria; Deltaproteobacteria; NA; NA; Candidatus Adiutrix; NA; Candidatus Adiutrix intracellularis	NA
1125863	GCA_000526155.1	Bacteria; Proteobacteria; Deltaproteobacteria; NA; NA; Deferrisoma; Deferrisoma camini; Deferrisoma camini S3R1	NA
1156395	GCA_001687335.1	Bacteria; Proteobacteria; Deltaproteobacteria; NA; NA; Dissulfuribacter; NA; Dissulfuribacter thermophilus	NA
880072	GCA_000195295.1	Bacteria; Proteobacteria; Deltaproteobacteria; Syntrophobacterales; Syntrophaceae; Desulfobacca; Desulfobacca acetoxidans; Desulfobacca acetoxidans DSM 11109	NA
706587	GCA_000266945.1	Bacteria; Proteobacteria; Deltaproteobacteria; Syntrophobacterales; Syntrophaceae; Desulfomonile; Desulfomonile tiedjei; Desulfomonile tiedjei DSM 6799	NA
2053614	GCA_003476025.1	Bacteria; Proteobacteria; Deltaproteobacteria; Syntrophobacterales; Syntrophaceae; Smithella; NA; Smithella sp.	NA
56780	GCA_000013405.1	Bacteria; Proteobacteria; Deltaproteobacteria; Syntrophobacterales; Syntrophaceae; Syntrophus; Syntrophus aciditrophicus; Syntrophus aciditrophicus SB	NA
1121390	GCA_900176285.1	Bacteria; Proteobacteria; Deltaproteobacteria; Syntrophobacterales; Syntrophobacteraceae; Desulfacinum; Desulfacinum hydrothermale; Desulfacinum hydrothermale DSM 13146	NA
610254	GCA_003751385.1	Bacteria; Proteobacteria; Deltaproteobacteria; Syntrophobacterales; Syntrophobacteraceae; Desulfosoma; NA; Desulfosoma caldarium	NA
335543	GCA_000014965.1	Bacteria; Proteobacteria; Deltaproteobacteria; Syntrophobacterales; Syntrophobacteraceae; Syntrophobacter; Syntrophobacter fumaroxidans; Syntrophobacter fumaroxidans MPOB	NA
39841	GCA_900114975.1	Bacteria; Proteobacteria; Deltaproteobacteria; Syntrophobacterales; Syntrophobacteraceae; Thermodesulforhabdus; NA; Thermodesulforhabdus norvegica	NA
909663	GCA_000512235.1	Bacteria; Proteobacteria; Deltaproteobacteria; Syntrophobacterales; Syntrophorhabdaceae; Syntrophorhabdus; Syntrophorhabdus aromaticivorans; Syntrophorhabdus aromaticivorans UI	NA
1564138	GCA_000585155.1	Bacteria; Proteobacteria; Epsilonproteobacteria; Campylobacterales; Campylobacteraceae; Aliiarcobacter; NA; Aliiarcobacter faecis	NA
367737	GCA_000014025.1	Bacteria; Proteobacteria; Epsilonproteobacteria; Campylobacterales; Campylobacteraceae; Arcobacter; Arcobacter butzleri; Arcobacter butzleri RM4018	NA
192222	GCA_000009085.1	Bacteria; Proteobacteria; Epsilonproteobacteria; Campylobacterales; Campylobacteraceae; Campylobacter; Campylobacter jejuni; Campylobacter jejuni subsp. jejuni NCTC 11168 = ATCC 700819	NA
1912877	GCA_003063245.1	Bacteria; Proteobacteria; Epsilonproteobacteria; Campylobacterales; Campylobacteraceae; Pseudoarcobacter; NA; Pseudoarcobacter caeni	NA
525898	GCA_000024885.1	Bacteria; Proteobacteria; Epsilonproteobacteria; Campylobacterales; Campylobacteraceae; Sulfurospirillum; Sulfurospirillum deleyianum; Sulfurospirillum deleyianum DSM 6946	NA
85962	GCA_000008525.1	Bacteria; Proteobacteria; Epsilonproteobacteria; Campylobacterales; Helicobacteraceae; Helicobacter; Helicobacter pylori; Helicobacter pylori 26695	NA
709032	GCA_000183725.1	Bacteria; Proteobacteria; Epsilonproteobacteria; Campylobacterales; Helicobacteraceae; Sulfuricurvum; Sulfuricurvum kujiense; Sulfuricurvum kujiense DSM 16994	NA
326298	GCA_000012965.1	Bacteria; Proteobacteria; Epsilonproteobacteria; Campylobacterales; Helicobacteraceae; Sulfurimonas; Sulfurimonas denitrificans; Sulfurimonas denitrificans DSM 1251	NA
1177931	GCA_000276965.1	Bacteria; Proteobacteria; Epsilonproteobacteria; Campylobacterales; Helicobacteraceae; Thiovulum; NA; Thiovulum sp. ES	NA
273121	GCA_000196135.1	Bacteria; Proteobacteria; Epsilonproteobacteria; Campylobacterales; Helicobacteraceae; Wolinella; Wolinella succinogenes; Wolinella succinogenes DSM 1740	NA
223786	GCA_900115615.1	Bacteria; Proteobacteria; Epsilonproteobacteria; Campylobacterales; Hydrogenimonaceae; Hydrogenimonas; NA; Hydrogenimonas thermophila	NA
749222	GCA_000186245.1	Bacteria; Proteobacteria; Epsilonproteobacteria; Campylobacterales; NA; Nitratifractor; Nitratifractor salsuginis; Nitratifractor salsuginis DSM 16511	NA
387092	GCA_000010325.1	Bacteria; Proteobacteria; Epsilonproteobacteria; NA; NA; Nitratiruptor; NA; Nitratiruptor sp. SB155-2	NA
387093	GCA_000010345.1	Bacteria; Proteobacteria; Epsilonproteobacteria; NA; NA; Sulfurovum; NA; Sulfurovum sp. NBC37-1	NA
391592	GCA_000170735.1	Bacteria; Proteobacteria; Epsilonproteobacteria; Nautiliales; Nautiliaceae; Caminibacter; Caminibacter mediatlanticus; Caminibacter mediatlanticus TB-2	NA
1424653	GCA_003752135.1	Bacteria; Proteobacteria; Epsilonproteobacteria; Nautiliales; Nautiliaceae; Cetia; NA; Cetia pacifica	NA
1936991	GCA_002335445.1	Bacteria; Proteobacteria; Epsilonproteobacteria; Nautiliales; Nautiliaceae; Lebetimonas; NA; Lebetimonas natsushimae	NA
598659	GCA_000021725.1	Bacteria; Proteobacteria; Epsilonproteobacteria; Nautiliales; Nautiliaceae; Nautilia; Nautilia profundicola; Nautilia profundicola AmH	NA
163359	GCA_001705075.1	Bacteria; Proteobacteria; Gammaproteobacteria; Acidiferrobacterales; Acidiferrobacteraceae; Acidiferrobacter; NA; Acidiferrobacter thiooxydans	NA
1620215	GCA_002355735.1	Bacteria; Proteobacteria; Gammaproteobacteria; Acidiferrobacterales; Acidiferrobacteraceae; Sulfuricaulis; NA; Sulfuricaulis limicola	NA
1675686	GCA_002355415.1	Bacteria; Proteobacteria; Gammaproteobacteria; Acidiferrobacterales; Acidiferrobacteraceae; Sulfurifustis; NA; Sulfurifustis variabilis	NA
380703	GCA_000014805.1	Bacteria; Proteobacteria; Gammaproteobacteria; Aeromonadales; Aeromonadaceae; Aeromonas; Aeromonas hydrophila; Aeromonas hydrophila subsp. hydrophila ATCC 7966	NA
511062	GCA_000243075.1	Bacteria; Proteobacteria; Gammaproteobacteria; Aeromonadales; Aeromonadaceae; Oceanimonas; NA; Oceanimonas sp. GK1	NA
1416627	GCA_002157895.1	Bacteria; Proteobacteria; Gammaproteobacteria; Aeromonadales; Aeromonadaceae; Oceanisphaera; NA; Oceanisphaera profunda	NA
595494	GCA_000023065.1	Bacteria; Proteobacteria; Gammaproteobacteria; Aeromonadales; Aeromonadaceae; Tolumonas; Tolumonas auensis; Tolumonas auensis DSM 9187	NA
2059725	GCA_003075035.1	Bacteria; Proteobacteria; Gammaproteobacteria; Aeromonadales; Aeromonadaceae; Zobellella; NA; Zobellella maritima	NA
1120988	GCA_000482845.1	Bacteria; Proteobacteria; Gammaproteobacteria; Aeromonadales; Succinivibrionaceae; Anaerobiospirillum; Anaerobiospirillum succiniciproducens; Anaerobiospirillum succiniciproducens DSM 6400	NA
867	GCA_900115655.1	Bacteria; Proteobacteria; Gammaproteobacteria; Aeromonadales; Succinivibrionaceae; Ruminobacter; NA; Ruminobacter amylophilus	NA
762983	GCA_000188195.1	Bacteria; Proteobacteria; Gammaproteobacteria; Aeromonadales; Succinivibrionaceae; Succinatimonas; Succinatimonas hippei; Succinatimonas hippei YIT 12066	NA
1265507	GCA_000378405.1	Bacteria; Proteobacteria; Gammaproteobacteria; Aeromonadales; Succinivibrionaceae; Succinimonas; Succinimonas amylolytica; Succinimonas amylolytica DSM 2873	NA
1123324	GCA_900167015.1	Bacteria; Proteobacteria; Gammaproteobacteria; Aeromonadales; Succinivibrionaceae; Succinivibrio; Succinivibrio dextrinosolvens; Succinivibrio dextrinosolvens DSM 3072	NA
634436	GCA_900129565.1	Bacteria; Proteobacteria; Gammaproteobacteria; Alteromonadales; Alteromonadaceae; Aestuariibacter; NA; Aestuariibacter aggregatus	NA
680279	GCA_001420915.1	Bacteria; Proteobacteria; Gammaproteobacteria; Alteromonadales; Alteromonadaceae; Agarivorans; NA; Agarivorans gilvus	NA
1120969	GCA_000429485.1	Bacteria; Proteobacteria; Gammaproteobacteria; Alteromonadales; Alteromonadaceae; Aliagarivorans; Aliagarivorans marinus; Aliagarivorans marinus DSM 23064	KE386907.1_73;
1127673	GCA_000314975.1	Bacteria; Proteobacteria; Gammaproteobacteria; Alteromonadales; Alteromonadaceae; Aliiglaciecola; Aliiglaciecola lipolytica; Aliiglaciecola lipolytica E3	NA
1195246	GCA_000272005.1	Bacteria; Proteobacteria; Gammaproteobacteria; Alteromonadales; Alteromonadaceae; Alishewanella; Alishewanella agri; Alishewanella agri BL06	NA
1774373	GCA_000020585.3	Bacteria; Proteobacteria; Gammaproteobacteria; Alteromonadales; Alteromonadaceae; Alteromonas; Alteromonas mediterranea; Alteromonas mediterranea DE	NA
366582	GCA_002887595.1	Bacteria; Proteobacteria; Gammaproteobacteria; Alteromonadales; Alteromonadaceae; Bowmanella; NA; Bowmanella denitrificans	NA
1513271	GCA_001050375.1	Bacteria; Proteobacteria; Gammaproteobacteria; Alteromonadales; Alteromonadaceae; Catenovulum; NA; Catenovulum maritimum	NA
1046714	GCA_000300815.1	Bacteria; Proteobacteria; Gammaproteobacteria; Alteromonadales; Alteromonadaceae; Gayadomonas; Gayadomonas joobiniege; Gayadomonas joobiniege G7	NA
1085623	GCA_000226565.1	Bacteria; Proteobacteria; Gammaproteobacteria; Alteromonadales; Alteromonadaceae; Glaciecola; Glaciecola nitratireducens; Glaciecola nitratireducens FR1064	NA
1526571	GCA_001466725.1	Bacteria; Proteobacteria; Gammaproteobacteria; Alteromonadales; Alteromonadaceae; Lacimicrobium; NA; Lacimicrobium alkaliphilum	NA
1982043	GCA_002514725.1	Bacteria; Proteobacteria; Gammaproteobacteria; Alteromonadales; Alteromonadaceae; Mangrovitalea; NA; Mangrovitalea sediminis	NA
225937	GCA_000166295.1	Bacteria; Proteobacteria; Gammaproteobacteria; Alteromonadales; Alteromonadaceae; Marinobacter; Marinobacter adhaerens; Marinobacter adhaerens HP15	NA
493475	GCA_000314995.1	Bacteria; Proteobacteria; Gammaproteobacteria; Alteromonadales; Alteromonadaceae; Paraglaciecola; Paraglaciecola arctica; Paraglaciecola arctica BSs20135	NA
1123236	GCA_000378185.1	Bacteria; Proteobacteria; Gammaproteobacteria; Alteromonadales; Alteromonadaceae; Salinimonas; Salinimonas chungwhensis; Salinimonas chungwhensis DSM 16280	NA
1484056	GCA_002287355.1	Bacteria; Proteobacteria; Gammaproteobacteria; Alteromonadales; Alteromonadaceae; Tamilnaduibacter; NA; Tamilnaduibacter salinus	NA
167879	GCA_000012325.1	Bacteria; Proteobacteria; Gammaproteobacteria; Alteromonadales; Colwelliaceae; Colwellia; Colwellia psychrerythraea; Colwellia psychrerythraea 34H	NA
485447	GCA_000948975.1	Bacteria; Proteobacteria; Gammaproteobacteria; Alteromonadales; Colwelliaceae; Thalassomonas; NA; Thalassomonas actiniarum	NA
349064	GCA_900111755.1	Bacteria; Proteobacteria; Gammaproteobacteria; Alteromonadales; Colwelliaceae; Thalassotalea; NA; Thalassotalea agarivorans	NA
550540	GCA_000148645.1	Bacteria; Proteobacteria; Gammaproteobacteria; Alteromonadales; Ferrimonadaceae; Ferrimonas; Ferrimonas balearica; Ferrimonas balearica DSM 9799	NA
2013866	GCA_002282865.1	Bacteria; Proteobacteria; Gammaproteobacteria; Alteromonadales; Ferrimonadaceae; Paraferrimonas; NA; Paraferrimonas haliotis	NA
531312	GCA_003259445.1	Bacteria; Proteobacteria; Gammaproteobacteria; Alteromonadales; Idiomarinaceae; Aliidiomarina; NA; Aliidiomarina maris	NA
283942	GCA_000008465.1	Bacteria; Proteobacteria; Gammaproteobacteria; Alteromonadales; Idiomarinaceae; Idiomarina; Idiomarina loihiensis; Idiomarina loihiensis L2TR	NA
80854	GCA_000953735.1	Bacteria; Proteobacteria; Gammaproteobacteria; Alteromonadales; Moritellaceae; Moritella; NA; Moritella viscosa	NA
2303987	GCA_003596335.1	Bacteria; Proteobacteria; Gammaproteobacteria; Alteromonadales; NA; Motilimonas; NA; Motilimonas sp. PLHSC7-2	NA
1120963	GCA_000374485.1	Bacteria; Proteobacteria; Gammaproteobacteria; Alteromonadales; Pseudoalteromonadaceae; Algicola; Algicola sagamiensis; Algicola sagamiensis DSM 14643	NA
342610	GCA_000014225.1	Bacteria; Proteobacteria; Gammaproteobacteria; Alteromonadales; Pseudoalteromonadaceae; Pseudoalteromonas; Pseudoalteromonas atlantica; Pseudoalteromonas atlantica T6c	NA
716813	GCA_002954545.1	Bacteria; Proteobacteria; Gammaproteobacteria; Alteromonadales; Pseudoalteromonadaceae; Psychrosphaera; NA; Psychrosphaera saromensis	NA
2282215	GCA_003336225.1	Bacteria; Proteobacteria; Gammaproteobacteria; Alteromonadales; Psychromonadaceae; Corallincola; NA; Corallincola sp. C4	NA
357804	GCA_000015285.1	Bacteria; Proteobacteria; Gammaproteobacteria; Alteromonadales; Psychromonadaceae; Psychromonas; Psychromonas ingrahamii; Psychromonas ingrahamii 37	ABM05081.1;
2338552	GCA_003675895.1	Bacteria; Proteobacteria; Gammaproteobacteria; Alteromonadales; Shewanellaceae; Parashewanella; NA; Parashewanella curva	NA
211586	GCA_000146165.2	Bacteria; Proteobacteria; Gammaproteobacteria; Alteromonadales; Shewanellaceae; Shewanella; Shewanella oneidensis; Shewanella oneidensis MR-1	NA
644221	GCA_003315245.1	Bacteria; Proteobacteria; Gammaproteobacteria; Arenicellales; Arenicellaceae; Arenicella; NA; Arenicella xantha	NA
638300	GCA_000160655.1	Bacteria; Proteobacteria; Gammaproteobacteria; Cardiobacteriales; Cardiobacteriaceae; Cardiobacterium; Cardiobacterium hominis; Cardiobacterium hominis ATCC 15826	NA
246195	GCA_000015345.1	Bacteria; Proteobacteria; Gammaproteobacteria; Cardiobacteriales; Cardiobacteriaceae; Dichelobacter; Dichelobacter nodosus; Dichelobacter nodosus VCS1703A	NA
1839807	GCA_001888055.1	Bacteria; Proteobacteria; Gammaproteobacteria; Cardiobacteriales; Cardiobacteriaceae; Rappaport; NA; Rappaport israeli	NA
279832	GCA_001889065.1	Bacteria; Proteobacteria; Gammaproteobacteria; Cardiobacteriales; Cardiobacteriaceae; Suttonella; NA; Suttonella ornithocola	NA
2013869	GCA_002312815.1	Bacteria; Proteobacteria; Gammaproteobacteria; Cellvibrionales; Cellvibrionaceae; Agaribacterium; NA; Agaribacterium haliotis	NA
1737490	GCA_002157225.2	Bacteria; Proteobacteria; Gammaproteobacteria; Cellvibrionales; Cellvibrionaceae; Agarilytica; NA; Agarilytica rhodophyticola	NA
62101	GCA_001723645.1	Bacteria; Proteobacteria; Gammaproteobacteria; Cellvibrionales; Cellvibrionaceae; Candidatus Endobugula; NA; Candidatus Endobugula sertula	NA
498211	GCA_000019225.1	Bacteria; Proteobacteria; Gammaproteobacteria; Cellvibrionales; Cellvibrionaceae; Cellvibrio; Cellvibrio japonicus; Cellvibrio japonicus Ueda107	NA
1121921	GCA_000377745.1	Bacteria; Proteobacteria; Gammaproteobacteria; Cellvibrionales; Cellvibrionaceae; Gilvimarinus; Gilvimarinus chinensis; Gilvimarinus chinensis DSM 19667	NA
1513270	GCA_001292705.1	Bacteria; Proteobacteria; Gammaproteobacteria; Cellvibrionales; Cellvibrionaceae; Marinagarivorans; NA; Marinagarivorans algicola	NA
1122194	GCA_000423345.1	Bacteria; Proteobacteria; Gammaproteobacteria; Cellvibrionales; Cellvibrionaceae; Marinimicrobium; Marinimicrobium agarilyticum; Marinimicrobium agarilyticum DSM 16975	NA
203122	GCA_000013665.1	Bacteria; Proteobacteria; Gammaproteobacteria; Cellvibrionales; Cellvibrionaceae; Saccharophagus; Saccharophagus degradans; Saccharophagus degradans 2-40	NA
1117647	GCA_000305785.2	Bacteria; Proteobacteria; Gammaproteobacteria; Cellvibrionales; Cellvibrionaceae; Simiduia; Simiduia agarivorans; Simiduia agarivorans SA1 = DSM 21679	NA
377629	GCA_000023025.1	Bacteria; Proteobacteria; Gammaproteobacteria; Cellvibrionales; Cellvibrionaceae; Teredinibacter; Teredinibacter turnerae; Teredinibacter turnerae T7901	NA
569599	GCA_003688415.1	Bacteria; Proteobacteria; Gammaproteobacteria; Cellvibrionales; Cellvibrionaceae; Umboniibacter; NA; Umboniibacter marinipuniceus	NA
1905677	GCA_002868715.1	Bacteria; Proteobacteria; Gammaproteobacteria; Cellvibrionales; Halieaceae; Chromatocurvus; NA; Chromatocurvus sp. F02	NA
314285	GCA_000153125.2	Bacteria; Proteobacteria; Gammaproteobacteria; Cellvibrionales; Halieaceae; Congregibacter; Congregibacter litoralis; Congregibacter litoralis KT71	NA
1121937	GCA_000423125.1	Bacteria; Proteobacteria; Gammaproteobacteria; Cellvibrionales; Halieaceae; Haliea; Haliea salexigens; Haliea salexigens DSM 19537	AUHJ01000001.1_274;
930805	GCA_001983995.1	Bacteria; Proteobacteria; Gammaproteobacteria; Cellvibrionales; Halieaceae; Halioglobus; NA; Halioglobus japonicus	NA
565045	GCA_000158175.1	Bacteria; Proteobacteria; Gammaproteobacteria; Cellvibrionales; Halieaceae; Luminiphilus; Luminiphilus syltensis; Luminiphilus syltensis NOR5-1B	NA
651086	GCA_003402235.1	Bacteria; Proteobacteria; Gammaproteobacteria; Cellvibrionales; Halieaceae; Parahaliea; NA; Parahaliea mediterranea	NA
1265313	GCA_000764025.1	Bacteria; Proteobacteria; Gammaproteobacteria; Cellvibrionales; Halieaceae; Pseudohaliea; Pseudohaliea rubra; Pseudohaliea rubra DSM 19751	NA
260552	GCA_001999945.1	Bacteria; Proteobacteria; Gammaproteobacteria; Cellvibrionales; Microbulbiferaceae; Microbulbifer; NA; Microbulbifer agarilyticus	NA
1415778	GCA_000744735.1	Bacteria; Proteobacteria; Gammaproteobacteria; Cellvibrionales; Porticoccaceae; Porticoccus; Porticoccus hydrocarbonoclasticus; Porticoccus hydrocarbonoclasticus MCTG13d	NA
1121374	GCA_000373485.1	Bacteria; Proteobacteria; Gammaproteobacteria; Cellvibrionales; Spongiibacteraceae; Dasania; Dasania marina; Dasania marina DSM 21967	NA
716816	GCA_002117105.1	Bacteria; Proteobacteria; Gammaproteobacteria; Cellvibrionales; Spongiibacteraceae; Oceanicoccus; NA; Oceanicoccus sagamiensis	NA
933926	GCA_003752585.1	Bacteria; Proteobacteria; Gammaproteobacteria; Cellvibrionales; Spongiibacteraceae; Sinobacterium; NA; Sinobacterium caligoides	NA
1122224	GCA_000422345.1	Bacteria; Proteobacteria; Gammaproteobacteria; Cellvibrionales; Spongiibacteraceae; Spongiibacter; Spongiibacter marinus; Spongiibacter marinus DSM 19753	NA
1470434	GCA_001586255.1	Bacteria; Proteobacteria; Gammaproteobacteria; Cellvibrionales; Spongiibacteraceae; Zhongshania; NA; Zhongshania aliphaticivorans	NA
572477	GCA_000025485.1	Bacteria; Proteobacteria; Gammaproteobacteria; Chromatiales; Chromatiaceae; Allochromatium; Allochromatium vinosum; Allochromatium vinosum DSM 180	NA
1946062	GCA_002415085.1	Bacteria; Proteobacteria; Gammaproteobacteria; Chromatiales; Chromatiaceae; Arsukibacterium; NA; Arsukibacterium sp. UBA5043	DIBV01000009.1_63;
1630141	GCA_002356115.1	Bacteria; Proteobacteria; Gammaproteobacteria; Chromatiales; Chromatiaceae; Candidatus Nitrosoglobus; NA; Candidatus Nitrosoglobus terrae	NA
1748243	GCA_001447805.1	Bacteria; Proteobacteria; Gammaproteobacteria; Chromatiales; Chromatiaceae; Candidatus Tenderia; NA; Candidatus Tenderia electrophaga	NA
589554	GCA_900092645.1	Bacteria; Proteobacteria; Gammaproteobacteria; Chromatiales; Chromatiaceae; Candidatus Thiosymbion; NA; Candidatus Thiosymbion oneisti	NA
61644	GCA_002958735.1	Bacteria; Proteobacteria; Gammaproteobacteria; Chromatiales; Chromatiaceae; Chromatium; NA; Chromatium okenii	NA
1249627	GCA_000585215.1	Bacteria; Proteobacteria; Gammaproteobacteria; Chromatiales; Chromatiaceae; Imhoffiella; NA; Imhoffiella purpurea	NA
765909	GCA_000379525.1	Bacteria; Proteobacteria; Gammaproteobacteria; Chromatiales; Chromatiaceae; Lamprocystis; Lamprocystis purpurea; Lamprocystis purpurea DSM 4197	NA
1048	GCA_001583505.1	Bacteria; Proteobacteria; Gammaproteobacteria; Chromatiales; Chromatiaceae; Marichromatium; NA; Marichromatium gracile	NA
323261	GCA_000012805.1	Bacteria; Proteobacteria; Gammaproteobacteria; Chromatiales; Chromatiaceae; Nitrosococcus; Nitrosococcus oceani; Nitrosococcus oceani ATCC 19707	NA
1123055	GCA_000711985.1	Bacteria; Proteobacteria; Gammaproteobacteria; Chromatiales; Chromatiaceae; Pararheinheimera; Pararheinheimera texasensis; Pararheinheimera texasensis DSM 17496	NA
1628148	GCA_001752395.1	Bacteria; Proteobacteria; Gammaproteobacteria; Chromatiales; Chromatiaceae; Rheinheimera; NA; Rheinheimera salexigens	OEY71146.1;
1058	GCA_900106925.1	Bacteria; Proteobacteria; Gammaproteobacteria; Chromatiales; Chromatiaceae; Thiocapsa; NA; Thiocapsa roseopersicina	NA
765911	GCA_000227745.3	Bacteria; Proteobacteria; Gammaproteobacteria; Chromatiales; Chromatiaceae; Thiocystis; Thiocystis violascens; Thiocystis violascens DSM 198	NA
1166950	GCA_002813775.1	Bacteria; Proteobacteria; Gammaproteobacteria; Chromatiales; Chromatiaceae; Thiodictyon; NA; Candidatus Thiodictyon syntrophicum	NA
765912	GCA_000327045.1	Bacteria; Proteobacteria; Gammaproteobacteria; Chromatiales; Chromatiaceae; Thioflavicoccus; Thioflavicoccus mobilis; Thioflavicoccus mobilis 8321	NA
1385625	GCA_000495615.1	Bacteria; Proteobacteria; Gammaproteobacteria; Chromatiales; Chromatiaceae; Thiohalocapsa; NA; uncultured Thiohalocapsa sp. PB-PSB1	NA
765913	GCA_000224065.2	Bacteria; Proteobacteria; Gammaproteobacteria; Chromatiales; Chromatiaceae; Thiorhodococcus; Thiorhodococcus drewsii; Thiorhodococcus drewsii AZ1	NA
631362	GCA_000228725.3	Bacteria; Proteobacteria; Gammaproteobacteria; Chromatiales; Chromatiaceae; Thiorhodovibrio; NA; Thiorhodovibrio sp. 970	NA
1765967	GCA_001975725.1	Bacteria; Proteobacteria; Gammaproteobacteria; Chromatiales; Ectothiorhodospiraceae; Acidihalobacter; NA; Acidihalobacter ferrooxidans	NA
187272	GCA_000014785.1	Bacteria; Proteobacteria; Gammaproteobacteria; Chromatiales; Ectothiorhodospiraceae; Alkalilimnicola; Alkalilimnicola ehrlichii; Alkalilimnicola ehrlichii MLHE-1	NA
85925	GCA_003664325.1	Bacteria; Proteobacteria; Gammaproteobacteria; Chromatiales; Ectothiorhodospiraceae; Alkalispirillum; NA; Alkalispirillum mobile	NA
406100	GCA_900110585.1	Bacteria; Proteobacteria; Gammaproteobacteria; Chromatiales; Ectothiorhodospiraceae; Aquisalimonas; NA; Aquisalimonas asiatica	NA
1121016	GCA_000374645.1	Bacteria; Proteobacteria; Gammaproteobacteria; Chromatiales; Ectothiorhodospiraceae; Arhodomonas; Arhodomonas aquaeolei; Arhodomonas aquaeolei DSM 8974	NA
233100	GCA_900156225.1	Bacteria; Proteobacteria; Gammaproteobacteria; Chromatiales; Ectothiorhodospiraceae; Ectothiorhodosinus; NA; Ectothiorhodosinus mongolicus	NA
195064	GCA_900114895.1	Bacteria; Proteobacteria; Gammaproteobacteria; Chromatiales; Ectothiorhodospiraceae; Ectothiorhodospira; NA; Ectothiorhodospira mobilis	NA
1611323	GCA_001614315.2	Bacteria; Proteobacteria; Gammaproteobacteria; Chromatiales; Ectothiorhodospiraceae; Halofilum; NA; Halofilum ochraceum	NA
349124	GCA_000015585.1	Bacteria; Proteobacteria; Gammaproteobacteria; Chromatiales; Ectothiorhodospiraceae; Halorhodospira; Halorhodospira halophila; Halorhodospira halophila SL1	NA
1750597	GCA_003751635.1	Bacteria; Proteobacteria; Gammaproteobacteria; Chromatiales; Ectothiorhodospiraceae; Inmirania; NA; Inmirania thermothiophila	NA
314278	GCA_000153205.1	Bacteria; Proteobacteria; Gammaproteobacteria; Chromatiales; Ectothiorhodospiraceae; Nitrococcus; Nitrococcus mobilis; Nitrococcus mobilis Nb-231	NA
1317117	GCA_002088235.1	Bacteria; Proteobacteria; Gammaproteobacteria; Chromatiales; Ectothiorhodospiraceae; Oceanococcus; NA; Oceanococcus atlanticus	NA
1335757	GCA_000485905.1	Bacteria; Proteobacteria; Gammaproteobacteria; Chromatiales; Ectothiorhodospiraceae; Spiribacter; NA; Spiribacter curvatus	NA
547122	GCA_003337735.1	Bacteria; Proteobacteria; Gammaproteobacteria; Chromatiales; Ectothiorhodospiraceae; Thioalbus; NA; Thioalbus denitrificans	NA
396588	GCA_000021985.1	Bacteria; Proteobacteria; Gammaproteobacteria; Chromatiales; Ectothiorhodospiraceae; Thioalkalivibrio; Thioalkalivibrio sulfidiphilus; Thioalkalivibrio sulfidiphilus HL-EbGr7	NA
415747	GCA_900102855.1	Bacteria; Proteobacteria; Gammaproteobacteria; Chromatiales; Ectothiorhodospiraceae; Thiohalomonas; NA; Thiohalomonas denitrificans	NA
1123397	GCA_900112605.1	Bacteria; Proteobacteria; Gammaproteobacteria; Chromatiales; Ectothiorhodospiraceae; Thiohalospira; Thiohalospira halophila; Thiohalospira halophila DSM 15071	NA
765914	GCA_000227725.2	Bacteria; Proteobacteria; Gammaproteobacteria; Chromatiales; Ectothiorhodospiraceae; Thiorhodospira; Thiorhodospira sibirica; Thiorhodospira sibirica ATCC 700588	NA
1192854	GCA_002215215.1	Bacteria; Proteobacteria; Gammaproteobacteria; Chromatiales; Granulosicoccaceae; Granulosicoccus; Granulosicoccus antarcticus; Granulosicoccus antarcticus IMCC3135	NA
1811807	GCA_003967195.1	Bacteria; Proteobacteria; Gammaproteobacteria; Chromatiales; Granulosicoccaceae; Sulfuriflexus; NA; Sulfuriflexus mobilis	NA
555778	GCA_000024765.1	Bacteria; Proteobacteria; Gammaproteobacteria; Chromatiales; Halothiobacillaceae; Halothiobacillus; Halothiobacillus neapolitanus; Halothiobacillus neapolitanus c2	NA
2341113	GCA_003932495.1	Bacteria; Proteobacteria; Gammaproteobacteria; Chromatiales; Thioalkalibacteraceae; Guyparkeria; NA; Guyparkeria sp. SCN-R1	NA
1579979	GCA_001187785.1	Bacteria; Proteobacteria; Gammaproteobacteria; Chromatiales; Wenzhouxiangellaceae; Wenzhouxiangella; NA; Wenzhouxiangella marina	NA
1548547	GCA_001677435.1	Bacteria; Proteobacteria; Gammaproteobacteria; Chromatiales; Woeseiaceae; Woeseia; NA; Woeseia oceani	NA
1111728	GCA_000427805.1	Bacteria; Proteobacteria; Gammaproteobacteria; Enterobacterales; Budviciaceae; Budvicia; Budvicia aquatica; Budvicia aquatica DSM 5075 = ATCC 35567	NA
1005999	GCA_000439085.1	Bacteria; Proteobacteria; Gammaproteobacteria; Enterobacterales; Budviciaceae; Leminorella; Leminorella grimontii; Leminorella grimontii ATCC 33999 = DSM 5078	NA
82985	GCA_001026985.1	Bacteria; Proteobacteria; Gammaproteobacteria; Enterobacterales; Budviciaceae; Pragia; NA; Pragia fontium	NA
565	GCA_000878365.1	Bacteria; Proteobacteria; Gammaproteobacteria; Enterobacterales; Enterobacteriaceae; Atlantibacter; NA; Atlantibacter hermannii	NA
1354252	GCA_001654915.1	Bacteria; Proteobacteria; Gammaproteobacteria; Enterobacterales; Enterobacteriaceae; Buttiauxella; Buttiauxella ferragutiae; Buttiauxella ferragutiae ATCC 51602	NA
1302411	GCA_003956045.1	Bacteria; Proteobacteria; Gammaproteobacteria; Enterobacterales; Enterobacteriaceae; Candidatus Annandia; NA; Candidatus Annandia adelgestsuga	NA
203907	GCA_000043285.1	Bacteria; Proteobacteria; Gammaproteobacteria; Enterobacterales; Enterobacteriaceae; Candidatus Blochmannia; NA; Candidatus Blochmannia floridanus	NA
1778262	GCA_900039485.1	Bacteria; Proteobacteria; Gammaproteobacteria; Enterobacterales; Enterobacteriaceae; Candidatus Doolittlea; NA; Candidatus Doolittlea endobia	NA
1070130	GCA_900048035.1	Bacteria; Proteobacteria; Gammaproteobacteria; Enterobacterales; Enterobacteriaceae; Candidatus Gullanella; NA; Candidatus Gullanella endobia	NA
572265	GCA_000021705.1	Bacteria; Proteobacteria; Gammaproteobacteria; Enterobacterales; Enterobacteriaceae; Candidatus Hamiltonella; Candidatus Hamiltonella defensa; Candidatus Hamiltonella defensa 5AT (Acyrthosiphon pisum)	NA
1778263	GCA_900044015.1	Bacteria; Proteobacteria; Gammaproteobacteria; Enterobacterales; Enterobacteriaceae; Candidatus Hoaglandella; NA; Candidatus Hoaglandella endobia	NA
476281	GCA_000828515.1	Bacteria; Proteobacteria; Gammaproteobacteria; Enterobacterales; Enterobacteriaceae; Candidatus Ishikawaella; Candidatus Ishikawaella capsulata; Candidatus Ishikawaella capsulata Mpkobe	NA
1778264	GCA_900048045.1	Bacteria; Proteobacteria; Gammaproteobacteria; Enterobacterales; Enterobacteriaceae; Candidatus Mikella; NA; Candidatus Mikella endobia	NA
903503	GCA_000219175.1	Bacteria; Proteobacteria; Gammaproteobacteria; Enterobacterales; Enterobacteriaceae; Candidatus Moranella; Candidatus Moranella endobia; Candidatus Moranella endobia PCIT	NA
472834	GCA_003391335.1	Bacteria; Proteobacteria; Gammaproteobacteria; Enterobacterales; Enterobacteriaceae; Candidatus Purcelliella; NA; Candidatus Purcelliella pentastirinorum	NA
663321	GCA_000143625.1	Bacteria; Proteobacteria; Gammaproteobacteria; Enterobacterales; Enterobacteriaceae; Candidatus Regiella; Candidatus Regiella insecticola; Candidatus Regiella insecticola LSR1	NA
515618	GCA_000093065.1	Bacteria; Proteobacteria; Gammaproteobacteria; Enterobacterales; Enterobacteriaceae; Candidatus Riesia; Candidatus Riesia pediculicola; Candidatus Riesia pediculicola USDA	NA
1410383	GCA_000828815.1	Bacteria; Proteobacteria; Gammaproteobacteria; Enterobacterales; Enterobacteriaceae; Candidatus Tachikawaea; NA; Candidatus Tachikawaea gelatinosa	NA
1594731	GCA_001242845.1	Bacteria; Proteobacteria; Gammaproteobacteria; Enterobacterales; Enterobacteriaceae; Candidatus Westeberhardia; NA; Candidatus Westeberhardia cardiocondylae	NA
158822	GCA_000757825.1	Bacteria; Proteobacteria; Gammaproteobacteria; Enterobacterales; Enterobacteriaceae; Cedecea; NA; Cedecea neteri	NA
290338	GCA_000018045.1	Bacteria; Proteobacteria; Gammaproteobacteria; Enterobacterales; Enterobacteriaceae; Citrobacter; Citrobacter koseri; Citrobacter koseri ATCC BAA-895	NA
290339	GCA_000017665.1	Bacteria; Proteobacteria; Gammaproteobacteria; Enterobacterales; Enterobacteriaceae; Cronobacter; Cronobacter sakazakii; Cronobacter sakazakii ATCC BAA-894	NA
1487935	GCA_003363015.1	Bacteria; Proteobacteria; Gammaproteobacteria; Enterobacterales; Enterobacteriaceae; Enterobacillus; NA; Enterobacillus tribolii	NA
716541	GCA_000025565.1	Bacteria; Proteobacteria; Gammaproteobacteria; Enterobacterales; Enterobacteriaceae; Enterobacter; Enterobacter cloacae; Enterobacter cloacae subsp. cloacae ATCC 13047	NA
585057	GCA_000026345.1	Bacteria; Proteobacteria; Gammaproteobacteria; Enterobacterales; Enterobacteriaceae; Escherichia; Escherichia coli; Escherichia coli IAI39	NA
1121863	GCA_000621185.1	Bacteria; Proteobacteria; Gammaproteobacteria; Enterobacterales; Enterobacteriaceae; Franconibacter; Franconibacter pulveris; Franconibacter pulveris DSM 19144	NA
929813	GCA_002291425.1	Bacteria; Proteobacteria; Gammaproteobacteria; Enterobacterales; Enterobacteriaceae; Gibbsiella; NA; Gibbsiella quercinecans	NA
1367852	GCA_900115045.1	Bacteria; Proteobacteria; Gammaproteobacteria; Enterobacterales; Enterobacteriaceae; Izhakiella; NA; Izhakiella capsodis	NA
1028307	GCA_000215745.1	Bacteria; Proteobacteria; Gammaproteobacteria; Enterobacterales; Enterobacteriaceae; Klebsiella; Klebsiella aerogenes; Klebsiella aerogenes KCTC 2190	NA
61648	GCA_002092975.1	Bacteria; Proteobacteria; Gammaproteobacteria; Enterobacterales; Enterobacteriaceae; Kluyvera; NA; Kluyvera intermedia	NA
1235834	GCA_000300455.4	Bacteria; Proteobacteria; Gammaproteobacteria; Enterobacterales; Enterobacteriaceae; Kosakonia; Kosakonia sacchari; Kosakonia sacchari SP1	NA
1920114	GCA_002902985.1	Bacteria; Proteobacteria; Gammaproteobacteria; Enterobacterales; Enterobacteriaceae; Leclercia; NA; Leclercia sp. LSNIH1	NA
61646	GCA_001652505.2	Bacteria; Proteobacteria; Gammaproteobacteria; Enterobacterales; Enterobacteriaceae; Lelliottia; NA; Lelliottia amnigena	NA
2172103	GCA_003096015.2	Bacteria; Proteobacteria; Gammaproteobacteria; Enterobacterales; Enterobacteriaceae; Limnobaculum; NA; Limnobaculum parvum	NA
1691903	GCA_001655675.1	Bacteria; Proteobacteria; Gammaproteobacteria; Enterobacterales; Enterobacteriaceae; Mangrovibacter; NA; Mangrovibacter phragmitis	NA
2487150	GCA_003925915.1	Bacteria; Proteobacteria; Gammaproteobacteria; Enterobacterales; Enterobacteriaceae; Metakosakonia; NA; Metakosakonia sp. MRY16-398	NA
701347	GCA_000164865.1	Bacteria; Proteobacteria; Gammaproteobacteria; Enterobacterales; Enterobacteriaceae; Pluralibacter; [Enterobacter] lignolyticus; [Enterobacter] lignolyticus SCF1	NA
566	GCA_900450975.1	Bacteria; Proteobacteria; Gammaproteobacteria; Enterobacterales; Enterobacteriaceae; Pseudescherichia; NA; Pseudescherichia vulneris	NA
1398493	GCA_003315335.1	Bacteria; Proteobacteria; Gammaproteobacteria; Enterobacterales; Enterobacteriaceae; Pseudocitrobacter; NA; Pseudocitrobacter faecalis	NA
54291	GCA_000648315.1	Bacteria; Proteobacteria; Gammaproteobacteria; Enterobacterales; Enterobacteriaceae; Raoultella; NA; Raoultella ornithinolytica	NA
988801	GCA_900111105.1	Bacteria; Proteobacteria; Gammaproteobacteria; Enterobacterales; Enterobacteriaceae; Rosenbergiella; NA; Rosenbergiella nectarea	NA
99287	GCA_000006945.2	Bacteria; Proteobacteria; Gammaproteobacteria; Enterobacterales; Enterobacteriaceae; Salmonella; Salmonella enterica; Salmonella enterica subsp. enterica serovar Typhimurium str. LT2	NA
300267	GCA_000012005.1	Bacteria; Proteobacteria; Gammaproteobacteria; Enterobacterales; Enterobacteriaceae; Shigella; Shigella dysenteriae; Shigella dysenteriae Sd197	NA
630626	GCA_000262305.1	Bacteria; Proteobacteria; Gammaproteobacteria; Enterobacterales; Enterobacteriaceae; Shimwellia; Shimwellia blattae; Shimwellia blattae DSM 4481 = NBRC 105725	NA
1388748	GCA_000463155.2	Bacteria; Proteobacteria; Gammaproteobacteria; Enterobacterales; Enterobacteriaceae; Siccibacter; Siccibacter turicensis; Siccibacter turicensis LMG 23730	NA
2022662	GCA_002915515.1	Bacteria; Proteobacteria; Gammaproteobacteria; Enterobacterales; Enterobacteriaceae; Superficieibacter; NA; Superficieibacter electus	NA
1005994	GCA_000734965.1	Bacteria; Proteobacteria; Gammaproteobacteria; Enterobacterales; Enterobacteriaceae; Trabulsiella; Trabulsiella guamensis; Trabulsiella guamensis ATCC 49490	NA
911023	GCA_000735455.1	Bacteria; Proteobacteria; Gammaproteobacteria; Enterobacterales; Enterobacteriaceae; Yokenella; Yokenella regensburgei; Yokenella regensburgei ATCC 49455	NA
107806	GCA_000009605.1	Bacteria; Proteobacteria; Gammaproteobacteria; Enterobacterales; Erwiniaceae; Buchnera; Buchnera aphidicola; Buchnera aphidicola str. APS (Acyrthosiphon pisum)	NA
634500	GCA_000196615.1	Bacteria; Proteobacteria; Gammaproteobacteria; Enterobacterales; Erwiniaceae; Erwinia; Erwinia billingiae; Erwinia billingiae Eb661	NA
1458355	GCA_002895925.1	Bacteria; Proteobacteria; Gammaproteobacteria; Enterobacterales; Erwiniaceae; Mixta; NA; Mixta theicola	NA
706191	GCA_000025405.2	Bacteria; Proteobacteria; Gammaproteobacteria; Enterobacterales; Erwiniaceae; Pantoea; Pantoea ananatis; Pantoea ananatis LMG 20103	NA
1336237	GCA_000518745.1	Bacteria; Proteobacteria; Gammaproteobacteria; Enterobacterales; Erwiniaceae; Phaseolibacter; Phaseolibacter flectens; Phaseolibacter flectens ATCC 12775	NA
53336	GCA_002163585.1	Bacteria; Proteobacteria; Gammaproteobacteria; Enterobacterales; Erwiniaceae; Tatumella; NA; Tatumella citrea	NA
36870	GCA_000008885.1	Bacteria; Proteobacteria; Gammaproteobacteria; Enterobacterales; Erwiniaceae; Wigglesworthia; Wigglesworthia glossinidia; Wigglesworthia glossinidia endosymbiont of Glossina brevipalpis	NA
634503	GCA_000022885.2	Bacteria; Proteobacteria; Gammaproteobacteria; Enterobacterales; Hafniaceae; Edwardsiella; Edwardsiella ictaluri; Edwardsiella ictaluri 93-146	NA
569	GCA_000818795.1	Bacteria; Proteobacteria; Gammaproteobacteria; Enterobacterales; Hafniaceae; Hafnia; NA; Hafnia alvei	NA
82983	GCA_000980985.1	Bacteria; Proteobacteria; Gammaproteobacteria; Enterobacterales; Hafniaceae; Obesumbacterium; NA; Obesumbacterium proteus	NA
634113	GCA_001534665.1	Bacteria; Proteobacteria; Gammaproteobacteria; Enterobacterales; Morganellaceae; Arsenophonus; NA; Candidatus Arsenophonus lipoptenae	NA
1354337	GCA_001654855.1	Bacteria; Proteobacteria; Gammaproteobacteria; Enterobacterales; Morganellaceae; Cosenzaea; Cosenzaea myxofaciens; Cosenzaea myxofaciens ATCC 19692	NA
1354267	GCA_001294465.1	Bacteria; Proteobacteria; Gammaproteobacteria; Enterobacterales; Morganellaceae; Moellerella; Moellerella wisconsensis; Moellerella wisconsensis ATCC 35017	NA
582	GCA_000747035.1	Bacteria; Proteobacteria; Gammaproteobacteria; Enterobacterales; Morganellaceae; Morganella; NA; Morganella morganii	NA
243265	GCA_000196155.1	Bacteria; Proteobacteria; Gammaproteobacteria; Enterobacterales; Morganellaceae; Photorhabdus; Photorhabdus laumondii; Photorhabdus laumondii subsp. laumondii TTO1	NA
529507	GCA_000069965.1	Bacteria; Proteobacteria; Gammaproteobacteria; Enterobacterales; Morganellaceae; Proteus; Proteus mirabilis; Proteus mirabilis HI4320	NA
1157951	GCA_000259175.1	Bacteria; Proteobacteria; Gammaproteobacteria; Enterobacterales; Morganellaceae; Providencia; Providencia stuartii; Providencia stuartii MRSN 2154	NA
406818	GCA_000027225.1	Bacteria; Proteobacteria; Gammaproteobacteria; Enterobacterales; Morganellaceae; Xenorhabdus; Xenorhabdus bovienii; Xenorhabdus bovienii SS-2004	NA
2183905	GCA_003201505.1	Bacteria; Proteobacteria; Gammaproteobacteria; Enterobacterales; NA; Grimontella; NA; Grimontella sp. AG753	NA
1972431	GCA_001022135.1	Bacteria; Proteobacteria; Gammaproteobacteria; Enterobacterales; NA; Phytobacter; NA; Phytobacter ursingii	NA
703	GCA_000813415.1	Bacteria; Proteobacteria; Gammaproteobacteria; Enterobacterales; NA; Plesiomonas; NA; Plesiomonas shigelloides	NA
1109412	GCA_001049335.1	Bacteria; Proteobacteria; Gammaproteobacteria; Enterobacterales; Pectobacteriaceae; Brenneria; NA; Brenneria goodwinii	NA
590409	GCA_000025065.1	Bacteria; Proteobacteria; Gammaproteobacteria; Enterobacterales; Pectobacteriaceae; Dickeya; Dickeya zeae; Dickeya zeae Ech586	NA
1082705	GCA_000688655.1	Bacteria; Proteobacteria; Gammaproteobacteria; Enterobacterales; Pectobacteriaceae; Lonsdalea; Lonsdalea quercina; Lonsdalea quercina subsp. quercina	NA
561230	GCA_000023605.1	Bacteria; Proteobacteria; Gammaproteobacteria; Enterobacterales; Pectobacteriaceae; Pectobacterium; Pectobacterium carotovorum; Pectobacterium carotovorum subsp. carotovorum PC1	NA
343509	GCA_000010085.1	Bacteria; Proteobacteria; Gammaproteobacteria; Enterobacterales; Pectobacteriaceae; Sodalis; Sodalis glossinidius; Sodalis glossinidius str. morsitans	NA
1123402	GCA_900111395.1	Bacteria; Proteobacteria; Gammaproteobacteria; Enterobacterales; Thorselliaceae; Thorsellia; Thorsellia anophelis; Thorsellia anophelis DSM 18579	NA
1878942	GCA_003122425.1	Bacteria; Proteobacteria; Gammaproteobacteria; Enterobacterales; Yersiniaceae; Candidatus Fukatsuia; NA; Candidatus Fukatsuia symbiotica	NA
1441930	GCA_000520015.2	Bacteria; Proteobacteria; Gammaproteobacteria; Enterobacterales; Yersiniaceae; Chania; Chania multitudinisentens; Chania multitudinisentens RB-25	NA
910964	GCA_000735345.1	Bacteria; Proteobacteria; Gammaproteobacteria; Enterobacterales; Yersiniaceae; Ewingella; Ewingella americana; Ewingella americana ATCC 33852	NA
1917880	GCA_900130115.1	Bacteria; Proteobacteria; Gammaproteobacteria; Enterobacterales; Yersiniaceae; Nissabacter; NA; Nissabacter archeti	NA
741091	GCA_000187705.1	Bacteria; Proteobacteria; Gammaproteobacteria; Enterobacterales; Yersiniaceae; Rahnella; NA; Rahnella sp. Y9602	NA
1513468	GCA_000951135.1	Bacteria; Proteobacteria; Gammaproteobacteria; Enterobacterales; Yersiniaceae; Rouxiella; NA; Rouxiella chamberiensis	NA
47917	GCA_001006005.1	Bacteria; Proteobacteria; Gammaproteobacteria; Enterobacterales; Yersiniaceae; Serratia; NA; Serratia fonticola	NA
393305	GCA_000009345.1	Bacteria; Proteobacteria; Gammaproteobacteria; Enterobacterales; Yersiniaceae; Yersinia; Yersinia enterocolitica; Yersinia enterocolitica subsp. enterocolitica 8081	NA
1810504	GCA_001697225.1	Bacteria; Proteobacteria; Gammaproteobacteria; Immundisolibacterales; Immundisolibacteraceae; Immundisolibacter; NA; Immundisolibacter cernigliae	NA
254246	GCA_003350455.1	Bacteria; Proteobacteria; Gammaproteobacteria; Legionellales; Coxiellaceae; Aquicella; NA; Aquicella lusitana	NA
295108	GCA_001431295.1	Bacteria; Proteobacteria; Gammaproteobacteria; Legionellales; Coxiellaceae; Candidatus Berkiella; NA; Candidatus Berkiella aquae	NA
227377	GCA_000007765.2	Bacteria; Proteobacteria; Gammaproteobacteria; Legionellales; Coxiellaceae; Coxiella; Coxiella burnetii; Coxiella burnetii RSA 493	NA
1156986	GCA_000257395.1	Bacteria; Proteobacteria; Gammaproteobacteria; Legionellales; Coxiellaceae; Diplorickettsia; Diplorickettsia massiliensis; Diplorickettsia massiliensis 20B	NA
59196	GCA_000168295.1	Bacteria; Proteobacteria; Gammaproteobacteria; Legionellales; Coxiellaceae; Rickettsiella; NA; Rickettsiella grylli	NA
447	GCA_001467045.1	Bacteria; Proteobacteria; Gammaproteobacteria; Legionellales; Legionellaceae; Fluoribacter; NA; Fluoribacter bozemanae	KTC73218.1; KTC73219.1;
272624	GCA_000008485.1	Bacteria; Proteobacteria; Gammaproteobacteria; Legionellales; Legionellaceae; Legionella; Legionella pneumophila; Legionella pneumophila subsp. pneumophila str. Philadelphia 1	NA
451	GCA_000953635.1	Bacteria; Proteobacteria; Gammaproteobacteria; Legionellales; Legionellaceae; Tatlockia; NA; Tatlockia micdadei	NA
1880899	GCA_002134785.1	Bacteria; Proteobacteria; Gammaproteobacteria; Methylococcales; Crenotrichaceae; Crenothrix; NA; Crenothrix sp. D3	NA
697282	GCA_000190755.3	Bacteria; Proteobacteria; Gammaproteobacteria; Methylococcales; Methylococcaceae; Methylobacter; Methylobacter tundripaludum; Methylobacter tundripaludum SV96	NA
675524	GCA_000427385.1	Bacteria; Proteobacteria; Gammaproteobacteria; Methylococcales; Methylococcaceae; Methylocaldum; Methylocaldum szegediense; Methylocaldum szegediense O-12	NA
243233	GCA_000008325.1	Bacteria; Proteobacteria; Gammaproteobacteria; Methylococcales; Methylococcaceae; Methylococcus; Methylococcus capsulatus; Methylococcus capsulatus str. Bath	NA
1632867	GCA_000963695.1	Bacteria; Proteobacteria; Gammaproteobacteria; Methylococcales; Methylococcaceae; Methylocucumis; NA; Methylocucumis oryzae	NA
493385	GCA_001312345.1	Bacteria; Proteobacteria; Gammaproteobacteria; Methylococcales; Methylococcaceae; Methylogaea; Methylogaea oryzae; Methylogaea oryzae JCM 16910	NA
1116472	GCA_000496735.2	Bacteria; Proteobacteria; Gammaproteobacteria; Methylococcales; Methylococcaceae; Methyloglobulus; Methyloglobulus morosus; Methyloglobulus morosus KoM1	NA
1760988	GCA_900155475.1	Bacteria; Proteobacteria; Gammaproteobacteria; Methylococcales; Methylococcaceae; Methylomagnum; NA; Methylomagnum ishizawai	NA
438855	GCA_000733935.1	Bacteria; Proteobacteria; Gammaproteobacteria; Methylococcales; Methylococcaceae; Methylomarinum; NA; Methylomarinum vadi	NA
1091494	GCA_000968535.1	Bacteria; Proteobacteria; Gammaproteobacteria; Methylococcales; Methylococcaceae; Methylomicrobium; Methylomicrobium alcaliphilum; Methylomicrobium alcaliphilum 20Z	NA
857087	GCA_000214665.1	Bacteria; Proteobacteria; Gammaproteobacteria; Methylococcales; Methylococcaceae; Methylomonas; Methylomonas methanica; Methylomonas methanica MC09	NA
1420851	GCA_002072955.1	Bacteria; Proteobacteria; Gammaproteobacteria; Methylococcales; Methylococcaceae; Methyloprofundus; NA; Methyloprofundus sedimenti	NA
1132443	GCA_000372865.1	Bacteria; Proteobacteria; Gammaproteobacteria; Methylococcales; Methylococcaceae; Methylosarcina; Methylosarcina fibrata; Methylosarcina fibrata AML-C10	NA
1495050	GCA_000934725.1	Bacteria; Proteobacteria; Gammaproteobacteria; Methylococcales; Methylococcaceae; Methyloterricola; NA; Methyloterricola oryzae	NA
1704499	GCA_002209385.1	Bacteria; Proteobacteria; Gammaproteobacteria; Methylococcales; Methylococcaceae; Methylovulum; NA; Methylovulum psychrotolerans	NA
1283300	GCA_000421465.1	Bacteria; Proteobacteria; Gammaproteobacteria; Methylococcales; Methylothermaceae; Methylohalobius; Methylohalobius crimeensis; Methylohalobius crimeensis 10Ki	NA
2202197	GCA_003242955.1	Bacteria; Proteobacteria; Gammaproteobacteria; Methylococcales; NA; Candidatus Methyloumidiphilus; NA; Candidatus Methyloumidiphilus alinensis	NA
1400863	GCA_001051235.2	Bacteria; Proteobacteria; Gammaproteobacteria; NA; Candidatus Competibacteraceae; Candidatus Competibacter; Candidatus Competibacter denitrificans; Candidatus Competibacter denitrificans Run_A_D11	NA
1400860	GCA_002747185.1	Bacteria; Proteobacteria; Gammaproteobacteria; NA; Candidatus Competibacteraceae; Candidatus Contendobacter; NA; Candidatus Contendobacter odensis	NA
886464	GCA_003182095.1	Bacteria; Proteobacteria; Gammaproteobacteria; NA; Candidatus Competibacteraceae; Plasticicumulans; NA; Plasticicumulans acidivorans	NA
152573	GCA_900107845.1	Bacteria; Proteobacteria; Gammaproteobacteria; NA; NA; Alkalimonas; NA; Alkalimonas amylolytica	SEA22305.1;
394104	GCA_000168735.1	Bacteria; Proteobacteria; Gammaproteobacteria; NA; NA; Candidatus Endoriftia; Candidatus Endoriftia persephone; Candidatus Endoriftia persephone str. Hot96_1+Hot96_2	NA
413404	GCA_000015105.1	Bacteria; Proteobacteria; Gammaproteobacteria; NA; NA; Candidatus Ruthia; Candidatus Ruthia magnifica; Candidatus Ruthia magnifica str. Cm (Calyptogena magnifica)	NA
1818881	GCA_001708955.1	Bacteria; Proteobacteria; Gammaproteobacteria; NA; NA; Candidatus Thiodiazotropha; NA; Candidatus Thiodiazotropha endoloripes	NA
1705394	GCA_001293165.1	Bacteria; Proteobacteria; Gammaproteobacteria; NA; NA; Candidatus Thioglobus; NA; Candidatus Thioglobus autotrophicus	NA
745411	GCA_000299915.1	Bacteria; Proteobacteria; Gammaproteobacteria; NA; NA; Gallaecimonas; Gallaecimonas xiamenensis; Gallaecimonas xiamenensis 3-C-1	NA
1111732	GCA_000510805.1	Bacteria; Proteobacteria; Gammaproteobacteria; NA; NA; Ignatzschineria; Ignatzschineria larvae; Ignatzschineria larvae DSM 13226	NA
412965	GCA_000010405.1	Bacteria; Proteobacteria; Gammaproteobacteria; NA; NA; NA; Calyptogena okutanii thioautotrophic gill symbiont; Candidatus Vesicomyosocius okutanii HA	NA
508461	GCA_002165625.1	Bacteria; Proteobacteria; Gammaproteobacteria; NA; NA; Neiella; NA; Neiella marina	NA
1249552	GCA_001444425.1	Bacteria; Proteobacteria; Gammaproteobacteria; NA; NA; Pseudohongiella; NA; Pseudohongiella spirulinae	NA
1543721	GCA_001007875.1	Bacteria; Proteobacteria; Gammaproteobacteria; NA; NA; Sedimenticola; NA; Sedimenticola thiotaurini	NA
585455	GCA_002356355.1	Bacteria; Proteobacteria; Gammaproteobacteria; NA; NA; Thiohalobacter; NA; Thiohalobacter thiocyanaticus	NA
381306	GCA_001399755.1	Bacteria; Proteobacteria; Gammaproteobacteria; NA; NA; Thiohalorhabdus; NA; Thiohalorhabdus denitrificans	NA
1076588	GCA_000828615.1	Bacteria; Proteobacteria; Gammaproteobacteria; NA; NA; Thiolapillus; NA; Thiolapillus brandeum	NA
400946	GCA_001632485.1	Bacteria; Proteobacteria; Gammaproteobacteria; NA; NA; Wohlfahrtiimonas; NA; Wohlfahrtiimonas chitiniclastica	NA
1415780	GCA_000733765.1	Bacteria; Proteobacteria; Gammaproteobacteria; Nevskiales; Algiphilaceae; Algiphilus; Algiphilus aromaticivorans; Algiphilus aromaticivorans DG1253	NA
1076937	GCA_900113085.1	Bacteria; Proteobacteria; Gammaproteobacteria; Nevskiales; Sinobacteraceae; Fontimonas; NA; Fontimonas thermophila	NA
490188	GCA_900129825.1	Bacteria; Proteobacteria; Gammaproteobacteria; Nevskiales; Sinobacteraceae; Hydrocarboniphaga; NA; Hydrocarboniphaga daqingensis	NA
1122604	GCA_000711955.1	Bacteria; Proteobacteria; Gammaproteobacteria; Nevskiales; Sinobacteraceae; Nevskia; Nevskia soli; Nevskia soli DSM 19509	NA
1415779	GCA_000711245.1	Bacteria; Proteobacteria; Gammaproteobacteria; Nevskiales; Sinobacteraceae; Polycyclovorans; Polycyclovorans algicola; Polycyclovorans algicola TG408	NA
985250	GCA_003201205.1	Bacteria; Proteobacteria; Gammaproteobacteria; Nevskiales; Sinobacteraceae; Sinimarinibacterium; NA; Sinimarinibacterium flocculans	NA
489703	GCA_900111015.1	Bacteria; Proteobacteria; Gammaproteobacteria; Nevskiales; Sinobacteraceae; Solimonas; NA; Solimonas aquatica	NA
465721	GCA_001579945.1	Bacteria; Proteobacteria; Gammaproteobacteria; Nevskiales; Sinobacteraceae; Steroidobacter; NA; Steroidobacter denitrificans	NA
393595	GCA_000009365.1	Bacteria; Proteobacteria; Gammaproteobacteria; Oceanospirillales; Alcanivoracaceae; Alcanivorax; Alcanivorax borkumensis; Alcanivorax borkumensis SK2	NA
1917421	GCA_002863865.1	Bacteria; Proteobacteria; Gammaproteobacteria; Oceanospirillales; Alcanivoracaceae; Ketobacter; NA; Ketobacter alkanivorans	NA
644220	GCA_002591915.1	Bacteria; Proteobacteria; Gammaproteobacteria; Oceanospirillales; Alcanivoracaceae; Marinicella; NA; Marinicella litoralis	NA
1121103	GCA_000619885.1	Bacteria; Proteobacteria; Gammaproteobacteria; Oceanospirillales; Balneatrichaceae; Balneatrix; Balneatrix alpica; Balneatrix alpica DSM 16621	NA
1635171	GCA_003194385.1	Bacteria; Proteobacteria; Gammaproteobacteria; Oceanospirillales; Balneatrichaceae; Pokkaliibacter; NA; Pokkaliibacter plantistimulans	NA
570277	GCA_001583435.1	Bacteria; Proteobacteria; Gammaproteobacteria; Oceanospirillales; Endozoicomonadaceae; Endozoicomonas; Endozoicomonas montiporae; Endozoicomonas montiporae CL-33	NA
1919249	GCA_002238585.1	Bacteria; Proteobacteria; Gammaproteobacteria; Oceanospirillales; Endozoicomonadaceae; Kistimonas; NA; Kistimonas sp. bin40	NA
1960125	GCA_900174585.1	Bacteria; Proteobacteria; Gammaproteobacteria; Oceanospirillales; Endozoicomonadaceae; Parendozoicomonas; NA; Parendozoicomonas haliclonae	NA
349521	GCA_000012985.1	Bacteria; Proteobacteria; Gammaproteobacteria; Oceanospirillales; Hahellaceae; Hahella; Hahella chejuensis; Hahella chejuensis KCTC 2396	NA
1123509	GCA_000428585.1	Bacteria; Proteobacteria; Gammaproteobacteria; Oceanospirillales; Hahellaceae; Zooshikella; Zooshikella ganghwensis; Zooshikella ganghwensis DSM 15267	NA
574349	GCA_900106955.1	Bacteria; Proteobacteria; Gammaproteobacteria; Oceanospirillales; Halomonadaceae; Aidingimonas; NA; Aidingimonas halophila	NA
387662	GCA_000010365.1	Bacteria; Proteobacteria; Gammaproteobacteria; Oceanospirillales; Halomonadaceae; Candidatus Carsonella; Candidatus Carsonella ruddii; Candidatus Carsonella ruddii PV	NA
1495769	GCA_000953435.1	Bacteria; Proteobacteria; Gammaproteobacteria; Oceanospirillales; Halomonadaceae; Candidatus Evansia; NA; Candidatus Evansia muelleri	NA
1297582	GCA_000349745.1	Bacteria; Proteobacteria; Gammaproteobacteria; Oceanospirillales; Halomonadaceae; Candidatus Portiera; Candidatus Portiera aleyrodidarum; Candidatus Portiera aleyrodidarum TV	NA
1336245	GCA_000526695.1	Bacteria; Proteobacteria; Gammaproteobacteria; Oceanospirillales; Halomonadaceae; Carnimonas; Carnimonas nigrificans; Carnimonas nigrificans ATCC BAA-78	NA
290398	GCA_000055785.1	Bacteria; Proteobacteria; Gammaproteobacteria; Oceanospirillales; Halomonadaceae; Chromohalobacter; Chromohalobacter salexigens; Chromohalobacter salexigens DSM 3043	NA
28258	GCA_001720485.1	Bacteria; Proteobacteria; Gammaproteobacteria; Oceanospirillales; Halomonadaceae; Cobetia; NA; Cobetia marina	NA
1121939	GCA_000409775.1	Bacteria; Proteobacteria; Gammaproteobacteria; Oceanospirillales; Halomonadaceae; Halomonas; Halomonas anticariensis; Halomonas anticariensis FP35 = DSM 16096	NA
376489	GCA_001648175.1	Bacteria; Proteobacteria; Gammaproteobacteria; Oceanospirillales; Halomonadaceae; Halotalea; NA; Halotalea alkalilenta	NA
2032626	GCA_002286965.1	Bacteria; Proteobacteria; Gammaproteobacteria; Oceanospirillales; Halomonadaceae; Halovibrio; NA; Halovibrio sp. YL5-2	NA
157779	GCA_002157205.1	Bacteria; Proteobacteria; Gammaproteobacteria; Oceanospirillales; Halomonadaceae; Kushneria; NA; Kushneria marisflavi	NA
404433	GCA_001937195.1	Bacteria; Proteobacteria; Gammaproteobacteria; Oceanospirillales; Halomonadaceae; Salinicola; NA; Salinicola socius	NA
1123510	GCA_000620025.1	Bacteria; Proteobacteria; Gammaproteobacteria; Oceanospirillales; Halomonadaceae; Zymobacter; Zymobacter palmae; Zymobacter palmae DSM 10491	NA
523791	GCA_000024085.1	Bacteria; Proteobacteria; Gammaproteobacteria; Oceanospirillales; Kangiellaceae; Kangiella; Kangiella koreensis; Kangiella koreensis DSM 16069	NA
523701	GCA_003148745.1	Bacteria; Proteobacteria; Gammaproteobacteria; Oceanospirillales; Kangiellaceae; Pleionea; NA; Pleionea mediterranea	NA
197479	GCA_001709345.1	Bacteria; Proteobacteria; Gammaproteobacteria; Oceanospirillales; NA; Terasakiispira; NA; Terasakiispira papahanaumokuakeensis	NA
355243	GCA_900111095.1	Bacteria; Proteobacteria; Gammaproteobacteria; Oceanospirillales; Oceanospirillaceae; Amphritea; NA; Amphritea atlantica	NA
1249553	GCA_002237535.1	Bacteria; Proteobacteria; Gammaproteobacteria; Oceanospirillales; Oceanospirillaceae; Bacterioplanes; NA; Bacterioplanes sanyensis	NA
207949	GCA_000153565.1	Bacteria; Proteobacteria; Gammaproteobacteria; Oceanospirillales; Oceanospirillaceae; Bermanella; NA; Bermanella marisrubri	NA
49186	GCA_900155945.1	Bacteria; Proteobacteria; Gammaproteobacteria; Oceanospirillales; Oceanospirillaceae; Marinobacterium; NA; Marinobacterium stanieri	NA
717774	GCA_000192865.1	Bacteria; Proteobacteria; Gammaproteobacteria; Oceanospirillales; Oceanospirillaceae; Marinomonas; Marinomonas mediterranea; Marinomonas mediterranea MMB-1	NA
1122209	GCA_900119735.1	Bacteria; Proteobacteria; Gammaproteobacteria; Oceanospirillales; Oceanospirillaceae; Marinospirillum; Marinospirillum alkaliphilum; Marinospirillum alkaliphilum DSM 21637	SFX81130.1;
1897630	GCA_001968815.1	Bacteria; Proteobacteria; Gammaproteobacteria; Oceanospirillales; Oceanospirillaceae; Motiliproteus; NA; Motiliproteus sp. MSK22-1	NA
207954	GCA_000153345.1	Bacteria; Proteobacteria; Gammaproteobacteria; Oceanospirillales; Oceanospirillaceae; Neptuniibacter; NA; Neptuniibacter caesariensis	NA
1045558	GCA_900113275.1	Bacteria; Proteobacteria; Gammaproteobacteria; Oceanospirillales; Oceanospirillaceae; Neptunomonas; NA; Neptunomonas qingdaonensis	NA
267850	GCA_000691225.1	Bacteria; Proteobacteria; Gammaproteobacteria; Oceanospirillales; Oceanospirillaceae; Nitrincola; NA; Nitrincola lacisaponensis	KDE39915.1;
1122615	GCA_000422845.1	Bacteria; Proteobacteria; Gammaproteobacteria; Oceanospirillales; Oceanospirillaceae; Oceanobacter; Oceanobacter kriegii; Oceanobacter kriegii DSM 6294	NA
966	GCA_001995095.2	Bacteria; Proteobacteria; Gammaproteobacteria; Oceanospirillales; Oceanospirillaceae; Oceanospirillum; NA; Oceanospirillum linum	NA
484498	GCA_900156675.1	Bacteria; Proteobacteria; Gammaproteobacteria; Oceanospirillales; Oceanospirillaceae; Oleibacter; NA; Oleibacter marinus	NA
188908	GCA_002162965.1	Bacteria; Proteobacteria; Gammaproteobacteria; Oceanospirillales; Oceanospirillaceae; Oleispira; NA; Oleispira antarctica	NA
64971	GCA_900108915.1	Bacteria; Proteobacteria; Gammaproteobacteria; Oceanospirillales; Oceanospirillaceae; Pseudospirillum; NA; Pseudospirillum japonicum	NA
1298593	GCA_000355675.1	Bacteria; Proteobacteria; Gammaproteobacteria; Oceanospirillales; Oceanospirillaceae; Thalassolituus; Thalassolituus oleivorans; Thalassolituus oleivorans MIL-1	NA
141451	GCA_002162375.1	Bacteria; Proteobacteria; Gammaproteobacteria; Oceanospirillales; Oleiphilaceae; Oleiphilus; NA; Oleiphilus messinensis	NA
1445510	GCA_000940805.1	Bacteria; Proteobacteria; Gammaproteobacteria; Oceanospirillales; Saccharospirillaceae; Gynuella; Gynuella sunshinyii; Gynuella sunshinyii YC6258	NA
314283	GCA_000153185.1	Bacteria; Proteobacteria; Gammaproteobacteria; Oceanospirillales; Saccharospirillaceae; Reinekea; Reinekea blandensis; Reinekea blandensis MED297	NA
1123228	GCA_000423605.1	Bacteria; Proteobacteria; Gammaproteobacteria; Oceanospirillales; Saccharospirillaceae; Saccharospirillum; Saccharospirillum impatiens; Saccharospirillum impatiens DSM 12546	NA
1387197	GCA_000471645.2	Bacteria; Proteobacteria; Gammaproteobacteria; Orbales; Orbaceae; Candidatus Schmidhempelia; Candidatus Schmidhempelia bombi; Candidatus Schmidhempelia bombi str. Bimp	NA
1267021	GCA_000807275.1	Bacteria; Proteobacteria; Gammaproteobacteria; Orbales; Orbaceae; Frischella; NA; Frischella perrara	NA
1196095	GCA_000599985.1	Bacteria; Proteobacteria; Gammaproteobacteria; Orbales; Orbaceae; Gilliamella; NA; Gilliamella apicola	NA
593135	GCA_003634275.1	Bacteria; Proteobacteria; Gammaproteobacteria; Orbales; Orbaceae; Orbus; NA; Orbus hercynius	NA
339671	GCA_000017245.1	Bacteria; Proteobacteria; Gammaproteobacteria; Pasteurellales; Pasteurellaceae; Actinobacillus; Actinobacillus succinogenes; Actinobacillus succinogenes 130Z	NA
714	GCA_001594245.1	Bacteria; Proteobacteria; Gammaproteobacteria; Pasteurellales; Pasteurellaceae; Aggregatibacter; NA; Aggregatibacter actinomycetemcomitans	NA
762	GCA_900635775.1	Bacteria; Proteobacteria; Gammaproteobacteria; Pasteurellales; Pasteurellaceae; Avibacterium; NA; Avibacterium volantium	NA
221988	GCA_000007745.1	Bacteria; Proteobacteria; Gammaproteobacteria; Pasteurellales; Pasteurellaceae; Basfia; [Mannheimia] succiniciproducens; [Mannheimia] succiniciproducens MBEL55E	NA
47735	GCA_003892335.1	Bacteria; Proteobacteria; Gammaproteobacteria; Pasteurellales; Pasteurellaceae; Bibersteinia; NA; Bibersteinia trehalosi	NA
28159	GCA_002795405.1	Bacteria; Proteobacteria; Gammaproteobacteria; Pasteurellales; Pasteurellaceae; Caviibacterium; NA; Caviibacterium pharyngocola	NA
505317	GCA_000772535.1	Bacteria; Proteobacteria; Gammaproteobacteria; Pasteurellales; Pasteurellaceae; Chelonobacter; NA; Chelonobacter oris	NA
28161	GCA_002795425.1	Bacteria; Proteobacteria; Gammaproteobacteria; Pasteurellales; Pasteurellaceae; Conservatibacter; NA; Conservatibacter flavescens	NA
123824	GCA_003814575.1	Bacteria; Proteobacteria; Gammaproteobacteria; Pasteurellales; Pasteurellaceae; Frederiksenia; NA; Frederiksenia canicola	NA
1005058	GCA_000209675.1	Bacteria; Proteobacteria; Gammaproteobacteria; Pasteurellales; Pasteurellaceae; Gallibacterium; Gallibacterium anatis; Gallibacterium anatis UMN179	NA
557723	GCA_000021885.1	Bacteria; Proteobacteria; Gammaproteobacteria; Pasteurellales; Pasteurellaceae; Glaesserella; Glaesserella parasuis; Glaesserella parasuis SH0165	NA
71421	GCA_000027305.1	Bacteria; Proteobacteria; Gammaproteobacteria; Pasteurellales; Pasteurellaceae; Haemophilus; Haemophilus influenzae; Haemophilus influenzae Rd KW20	NA
228400	GCA_000019405.1	Bacteria; Proteobacteria; Gammaproteobacteria; Pasteurellales; Pasteurellaceae; Histophilus; Histophilus somni; Histophilus somni 2336	NA
75985	GCA_000931975.1	Bacteria; Proteobacteria; Gammaproteobacteria; Pasteurellales; Pasteurellaceae; Mannheimia; NA; Mannheimia haemolytica	NA
67855	GCA_001038205.1	Bacteria; Proteobacteria; Gammaproteobacteria; Pasteurellales; Pasteurellaceae; Muribacter; NA; Muribacter muris	NA
1400001	GCA_000827595.2	Bacteria; Proteobacteria; Gammaproteobacteria; Pasteurellales; Pasteurellaceae; Necropsobacter; NA; Necropsobacter massiliensis	NA
1032623	GCA_003634665.1	Bacteria; Proteobacteria; Gammaproteobacteria; Pasteurellales; Pasteurellaceae; Otariodibacter; NA; Otariodibacter oris	NA
272843	GCA_000006825.1	Bacteria; Proteobacteria; Gammaproteobacteria; Pasteurellales; Pasteurellaceae; Pasteurella; Pasteurella multocida; Pasteurella multocida subsp. multocida str. Pm70	NA
146806	GCA_900454895.1	Bacteria; Proteobacteria; Gammaproteobacteria; Pasteurellales; Pasteurellaceae; Phocoenobacter; NA; Phocoenobacter uteri	NA
1122936	GCA_000379905.1	Bacteria; Proteobacteria; Gammaproteobacteria; Pasteurellales; Pasteurellaceae; Rodentibacter; Rodentibacter pneumotropicus; Rodentibacter pneumotropicus DSM 21403	NA
1443036	GCA_003843855.1	Bacteria; Proteobacteria; Gammaproteobacteria; Pasteurellales; Pasteurellaceae; Vespertiliibacter; NA; Vespertiliibacter pulmonis	NA
871585	GCA_000191145.1	Bacteria; Proteobacteria; Gammaproteobacteria; Pseudomonadales; Moraxellaceae; Acinetobacter; Acinetobacter pittii; Acinetobacter pittii PHEA-2	NA
1120977	GCA_000619845.1	Bacteria; Proteobacteria; Gammaproteobacteria; Pseudomonadales; Moraxellaceae; Alkanindiges; Alkanindiges illinoisensis; Alkanindiges illinoisensis DSM 15370	NA
1236608	GCA_000092265.1	Bacteria; Proteobacteria; Gammaproteobacteria; Pseudomonadales; Moraxellaceae; Moraxella; Moraxella catarrhalis; Moraxella catarrhalis BBH18	NA
748120	GCA_003387535.1	Bacteria; Proteobacteria; Gammaproteobacteria; Pseudomonadales; Moraxellaceae; Paraperlucidibaca; NA; Paraperlucidibaca baekdonensis	NA
1852776	GCA_001676655.1	Bacteria; Proteobacteria; Gammaproteobacteria; Pseudomonadales; Moraxellaceae; Perlucidibaca; NA; Perlucidibaca aquatica	NA
259536	GCA_000012305.1	Bacteria; Proteobacteria; Gammaproteobacteria; Pseudomonadales; Moraxellaceae; Psychrobacter; Psychrobacter arcticus; Psychrobacter arcticus 273-4	NA
322710	GCA_000021045.1	Bacteria; Proteobacteria; Gammaproteobacteria; Pseudomonadales; Pseudomonadaceae; Azotobacter; Azotobacter vinelandii; Azotobacter vinelandii DJ	NA
1697053	GCA_001267175.1	Bacteria; Proteobacteria; Gammaproteobacteria; Pseudomonadales; Pseudomonadaceae; Oblitimonas; NA; Oblitimonas alkaliphila	NA
208964	GCA_000006765.1	Bacteria; Proteobacteria; Gammaproteobacteria; Pseudomonadales; Pseudomonadaceae; Pseudomonas; Pseudomonas aeruginosa; Pseudomonas aeruginosa PAO1	NA
758825	GCA_900114705.1	Bacteria; Proteobacteria; Gammaproteobacteria; Pseudomonadales; Pseudomonadaceae; Rugamonas; NA; Rugamonas rubra	NA
1501432	GCA_002866065.1	Bacteria; Proteobacteria; Gammaproteobacteria; Pseudomonadales; Pseudomonadaceae; Thiopseudomonas; NA; Thiopseudomonas denitrificans	NA
1680762	GCA_001580025.1	Bacteria; Proteobacteria; Gammaproteobacteria; Pseudomonadales; Ventosimonadaceae; Ventosimonas; NA; Ventosimonas gracilis	NA
2182787	GCA_003151135.1	Bacteria; Proteobacteria; Gammaproteobacteria; Salinisphaerales; Salinisphaeraceae; Abyssibacter; NA; Abyssibacter profundi	NA
1304275	GCA_000732535.1	Bacteria; Proteobacteria; Gammaproteobacteria; Salinisphaerales; Salinisphaeraceae; Salinisphaera; Salinisphaera hydrothermalis; Salinisphaera hydrothermalis C41B8	NA
28907	GCA_002803295.1	Bacteria; Proteobacteria; Gammaproteobacteria; Thiotrichales; Fastidiosibacteraceae; Caedibacter; NA; Caedibacter taeniospiralis	NA
2056700	GCA_003428165.1	Bacteria; Proteobacteria; Gammaproteobacteria; Thiotrichales; Fastidiosibacteraceae; Cysteiniphilum; NA; Cysteiniphilum litorale	NA
1089439	GCA_000379445.1	Bacteria; Proteobacteria; Gammaproteobacteria; Thiotrichales; Fastidiosibacteraceae; Fangia; Fangia hongkongensis; Fangia hongkongensis FSC776 = DSM 21703	KB902239.1_66;
2056695	GCA_003428155.1	Bacteria; Proteobacteria; Gammaproteobacteria; Thiotrichales; Fastidiosibacteraceae; Fastidiosibacter; NA; Fastidiosibacter lacustris	NA
594679	GCA_000815225.1	Bacteria; Proteobacteria; Gammaproteobacteria; Thiotrichales; Francisellaceae; Allofrancisella; NA; Allofrancisella guangzhouensis	NA
177416	GCA_000008985.1	Bacteria; Proteobacteria; Gammaproteobacteria; Thiotrichales; Francisellaceae; Francisella; Francisella tularensis; Francisella tularensis subsp. tularensis SCHU S4	NA
1570016	GCA_002149925.1	Bacteria; Proteobacteria; Gammaproteobacteria; Thiotrichales; NA; Thioflexothrix; NA; Thioflexothrix psekupsii	NA
655438	GCA_000384415.1	Bacteria; Proteobacteria; Gammaproteobacteria; Thiotrichales; Piscirickettsiaceae; Cycloclasticus; Cycloclasticus pugetii; Cycloclasticus pugetii PS-1	NA
317025	GCA_000012605.1	Bacteria; Proteobacteria; Gammaproteobacteria; Thiotrichales; Piscirickettsiaceae; Hydrogenovibrio; Hydrogenovibrio crunogenus; Hydrogenovibrio crunogenus XCL-2	NA
754477	GCA_000260965.1	Bacteria; Proteobacteria; Gammaproteobacteria; Thiotrichales; Piscirickettsiaceae; Methylophaga; NA; Methylophaga frappieri	AFJ02881.1;
1238	GCA_000756415.3	Bacteria; Proteobacteria; Gammaproteobacteria; Thiotrichales; Piscirickettsiaceae; Piscirickettsia; NA; Piscirickettsia salmonis	NA
364032	GCA_900141795.1	Bacteria; Proteobacteria; Gammaproteobacteria; Thiotrichales; Piscirickettsiaceae; Sulfurivirga; NA; Sulfurivirga caldicuralii	NA
1123515	GCA_000483485.1	Bacteria; Proteobacteria; Gammaproteobacteria; Thiotrichales; Piscirickettsiaceae; Thiomicrorhabdus; Thiomicrorhabdus chilensis; Thiomicrorhabdus chilensis DSM 12352	NA
717773	GCA_000214825.1	Bacteria; Proteobacteria; Gammaproteobacteria; Thiotrichales; Piscirickettsiaceae; Thiomicrospira; Thiomicrospira cyclica; Thiomicrospira cyclica ALM1	NA
1123400	GCA_000380185.1	Bacteria; Proteobacteria; Gammaproteobacteria; Thiotrichales; Thiofilaceae; Thiofilum; Thiofilum flexile; Thiofilum flexile DSM 14609	NA
1123399	GCA_000371925.1	Bacteria; Proteobacteria; Gammaproteobacteria; Thiotrichales; Thiolinaceae; Thiolinea; Thiolinea disciformis; Thiolinea disciformis DSM 14473	NA
1604835	GCA_001276605.1	Bacteria; Proteobacteria; Gammaproteobacteria; Thiotrichales; Thiotrichaceae; Achromatium; NA; Achromatium sp. WMS2	NA
288004	GCA_001305575.2	Bacteria; Proteobacteria; Gammaproteobacteria; Thiotrichales; Thiotrichaceae; Beggiatoa; NA; Beggiatoa leptomitoformis	NA
1827136	GCA_001723665.1	Bacteria; Proteobacteria; Gammaproteobacteria; Thiotrichales; Thiotrichaceae; Candidatus Marithrix; NA; Candidatus Marithrix sp. Canyon 246	NA
998674	GCA_000419525.1	Bacteria; Proteobacteria; Gammaproteobacteria; Thiotrichales; Thiotrichaceae; Leucothrix; Leucothrix mucor; Leucothrix mucor DSM 2157	NA
1003181	GCA_000785145.1	Bacteria; Proteobacteria; Gammaproteobacteria; Thiotrichales; Thiotrichaceae; Thiomargarita; NA; Candidatus Thiomargarita nelsonii	NA
40754	GCA_000828835.1	Bacteria; Proteobacteria; Gammaproteobacteria; Thiotrichales; Thiotrichaceae; Thioploca; NA; Thioploca ingrica	NA
870187	GCA_000260135.1	Bacteria; Proteobacteria; Gammaproteobacteria; Thiotrichales; Thiotrichaceae; Thiothrix; Thiothrix nivea; Thiothrix nivea DSM 5205	NA
312309	GCA_000011805.1	Bacteria; Proteobacteria; Gammaproteobacteria; Vibrionales; Vibrionaceae; Aliivibrio; Aliivibrio fischeri; Aliivibrio fischeri ES114	AAW85073.1;
1236703	GCA_000478685.1	Bacteria; Proteobacteria; Gammaproteobacteria; Vibrionales; Vibrionaceae; Candidatus Photodesmus; Candidatus Photodesmus katoptron; Candidatus Photodesmus katoptron Akat1	NA
1121868	GCA_900167155.1	Bacteria; Proteobacteria; Gammaproteobacteria; Vibrionales; Vibrionaceae; Enterovibrio; Enterovibrio nigricans; Enterovibrio nigricans DSM 22720	NA
673	GCA_001558255.2	Bacteria; Proteobacteria; Gammaproteobacteria; Vibrionales; Vibrionaceae; Grimontia; NA; Grimontia hollisae	NA
1755811	GCA_002216855.1	Bacteria; Proteobacteria; Gammaproteobacteria; Vibrionales; Vibrionaceae; Paraphotobacterium; NA; Paraphotobacterium marinum	NA
298386	GCA_000196255.1	Bacteria; Proteobacteria; Gammaproteobacteria; Vibrionales; Vibrionaceae; Photobacterium; Photobacterium profundum; Photobacterium profundum SS9	NA
51367	GCA_900188555.1	Bacteria; Proteobacteria; Gammaproteobacteria; Vibrionales; Vibrionaceae; Salinivibrio; NA; Salinivibrio costicola	NA
1891207	GCA_002157755.1	Bacteria; Proteobacteria; Gammaproteobacteria; Vibrionales; Vibrionaceae; Thaumasiovibrio; NA; Thaumasiovibrio subtropicus	NA
243277	GCA_000006745.1	Bacteria; Proteobacteria; Gammaproteobacteria; Vibrionales; Vibrionaceae; Vibrio; Vibrio cholerae; Vibrio cholerae O1 biovar El Tor str. N16961	NA
2021234	GCA_003015185.1	Bacteria; Proteobacteria; Gammaproteobacteria; Xanthomonadales; Rhodanobacteraceae; Ahniella; NA; Ahniella affigens	NA
265719	GCA_900101825.1	Bacteria; Proteobacteria; Gammaproteobacteria; Xanthomonadales; Rhodanobacteraceae; Aquimonas; NA; Aquimonas voraii	NA
1300342	GCA_001632775.1	Bacteria; Proteobacteria; Gammaproteobacteria; Xanthomonadales; Rhodanobacteraceae; Dokdonella; Dokdonella koreensis; Dokdonella koreensis DS-123	NA
1379159	GCA_000632805.1	Bacteria; Proteobacteria; Gammaproteobacteria; Xanthomonadales; Rhodanobacteraceae; Dyella; NA; Dyella jiangningensis	NA
767434	GCA_000242255.3	Bacteria; Proteobacteria; Gammaproteobacteria; Xanthomonadales; Rhodanobacteraceae; Frateuria; Frateuria aurantia; Frateuria aurantia DSM 6220	NA
155197	GCA_003148905.1	Bacteria; Proteobacteria; Gammaproteobacteria; Xanthomonadales; Rhodanobacteraceae; Fulvimonas; NA; Fulvimonas soli	NA
1440763	GCA_001010405.1	Bacteria; Proteobacteria; Gammaproteobacteria; Xanthomonadales; Rhodanobacteraceae; Luteibacter; Luteibacter rhizovicinus; Luteibacter rhizovicinus DSM 16549	NA
993689	GCA_002077135.1	Bacteria; Proteobacteria; Gammaproteobacteria; Xanthomonadales; Rhodanobacteraceae; Metallibacterium; NA; Metallibacterium scheffleri	NA
1475481	GCA_000953855.3	Bacteria; Proteobacteria; Gammaproteobacteria; Xanthomonadales; Rhodanobacteraceae; Mizugakiibacter; NA; Mizugakiibacter sediminis	NA
1543381	GCA_000761445.1	Bacteria; Proteobacteria; Gammaproteobacteria; Xanthomonadales; Rhodanobacteraceae; Oleiagrimonas; NA; Oleiagrimonas soli	NA
634155	GCA_003732435.1	Bacteria; Proteobacteria; Gammaproteobacteria; Xanthomonadales; Rhodanobacteraceae; Pseudofulvimonas; NA; Pseudofulvimonas gallinarii	NA
666685	GCA_000230695.3	Bacteria; Proteobacteria; Gammaproteobacteria; Xanthomonadales; Rhodanobacteraceae; Rhodanobacter; NA; Rhodanobacter denitrificans	NA
1123073	GCA_000378125.1	Bacteria; Proteobacteria; Gammaproteobacteria; Xanthomonadales; Rhodanobacteraceae; Rudaea; Rudaea cellulosilytica; Rudaea cellulosilytica DSM 22992	NA
1121013	GCA_000426365.1	Bacteria; Proteobacteria; Gammaproteobacteria; Xanthomonadales; Xanthomonadaceae; Arenimonas; Arenimonas composti; Arenimonas composti TR7-09 = DSM 18010	NA
1247514	GCA_001482195.1	Bacteria; Proteobacteria; Gammaproteobacteria; Xanthomonadales; Xanthomonadaceae; Luteimonas; NA; Luteimonas abyssi	NA
69	GCA_001442515.1	Bacteria; Proteobacteria; Gammaproteobacteria; Xanthomonadales; Xanthomonadaceae; Lysobacter; NA; Lysobacter enzymogenes	NA
128785	GCA_001556105.1	Bacteria; Proteobacteria; Gammaproteobacteria; Xanthomonadales; Xanthomonadaceae; Pseudoxanthomonas; NA; Pseudoxanthomonas mexicana	NA
1123253	GCA_000429065.1	Bacteria; Proteobacteria; Gammaproteobacteria; Xanthomonadales; Xanthomonadaceae; Silanimonas; Silanimonas lenta; Silanimonas lenta DSM 16282	NA
522373	GCA_000072485.1	Bacteria; Proteobacteria; Gammaproteobacteria; Xanthomonadales; Xanthomonadaceae; Stenotrophomonas; Stenotrophomonas maltophilia; Stenotrophomonas maltophilia K279a	NA
213588	GCA_900129205.1	Bacteria; Proteobacteria; Gammaproteobacteria; Xanthomonadales; Xanthomonadaceae; Thermomonas; NA; Thermomonas hydrothermalis	NA
1273429	GCA_003814555.1	Bacteria; Proteobacteria; Gammaproteobacteria; Xanthomonadales; Xanthomonadaceae; Vulcaniibacterium; NA; Vulcaniibacterium tengchongense	NA
190485	GCA_000007145.1	Bacteria; Proteobacteria; Gammaproteobacteria; Xanthomonadales; Xanthomonadaceae; Xanthomonas; Xanthomonas campestris; Xanthomonas campestris pv. campestris str. ATCC 33913	NA
160492	GCA_000006725.1	Bacteria; Proteobacteria; Gammaproteobacteria; Xanthomonadales; Xanthomonadaceae; Xylella; Xylella fastidiosa; Xylella fastidiosa 9a5c	NA
297	GCA_003574215.1	Bacteria; Proteobacteria; Hydrogenophilalia; Hydrogenophilales; Hydrogenophilaceae; Hydrogenophilus; NA; Hydrogenophilus thermoluteolus	NA
876478	GCA_001418245.1	Bacteria; Proteobacteria; Hydrogenophilalia; Hydrogenophilales; Hydrogenophilaceae; Tepidiphilus; NA; Tepidiphilus thermophilus	NA
960	GCA_002872415.1	Bacteria; Proteobacteria; Oligoflexia; Bacteriovoracales; Bacteriovoracaceae; Bacteriovorax; NA; Bacteriovorax stolpii	NA
2024850	GCA_002716305.1	Bacteria; Proteobacteria; Oligoflexia; Bacteriovoracales; Bacteriovoracaceae; Peredibacter; NA; Peredibacter sp.	NA
862908	GCA_000210915.2	Bacteria; Proteobacteria; Oligoflexia; Bacteriovoracales; Halobacteriovoraceae; Halobacteriovorax; Halobacteriovorax marinus; Halobacteriovorax marinus SJ	NA
264462	GCA_000196175.1	Bacteria; Proteobacteria; Oligoflexia; Bdellovibrionales; Bdellovibrionaceae; Bdellovibrio; Bdellovibrio bacteriovorus; Bdellovibrio bacteriovorus HD100	NA
708132	GCA_001748245.1	Bacteria; Proteobacteria; Oligoflexia; Oligoflexales; Oligoflexaceae; Oligoflexus; NA; Oligoflexus tunisiensis	NA
1513793	GCA_900177345.1	Bacteria; Proteobacteria; Oligoflexia; Oligoflexales; Pseudobacteriovoracaceae; Pseudobacteriovorax; NA; Pseudobacteriovorax antillogorgiicola	NA
495820	GCA_003339605.1	Bacteria; Proteobacteria; Oligoflexia; Silvanigrellales; NA; Spirobacillus; NA; Spirobacillus cienkowskii	NA
1915309	GCA_001907975.2	Bacteria; Proteobacteria; Oligoflexia; Silvanigrellales; Silvanigrellaceae; Silvanigrella; NA; Silvanigrella aquatica	NA
314345	GCA_000153765.1	Bacteria; Proteobacteria; Zetaproteobacteria; Mariprofundales; Mariprofundaceae; Mariprofundus; Mariprofundus ferrooxydans; Mariprofundus ferrooxydans PV-1	NA
1485545	GCA_000744415.1	Bacteria; Proteobacteria; Zetaproteobacteria; NA; NA; Ghiorsea; NA; Ghiorsea bivora	NA

## Sheet: BACT
1960156	GCA_002973605.1	Bacteria; Abditibacteriota; Abditibacteria; Abditibacteriales; Abitibacteriaceae; Abditibacterium; NA; Abditibacterium utsteinense	NA
204669	GCA_000014005.1	Bacteria; Acidobacteria; Acidobacteriia; Acidobacteriales; Acidobacteriaceae; Candidatus Koribacter; Candidatus Koribacter versatilis; Candidatus Koribacter versatilis Ellin345	NA
926566	GCA_000265425.1	Bacteria; Acidobacteria; Acidobacteriia; Acidobacteriales; Acidobacteriaceae; Terriglobus; Terriglobus roseus; Terriglobus roseus DSM 18391	NA
1895690	GCA_001897435.1	Bacteria; Acidobacteria; Acidobacteriia; Acidobacteriales; NA; NA; NA; Acidobacteriales bacterium 59-55	NA
454194	GCA_000820845.2	Bacteria; Acidobacteria; Blastocatellia; Blastocatellales; Pyrinomonadaceae; Pyrinomonas; NA; Pyrinomonas methylaliphatogenes	NA
981222	GCA_000226295.1	Bacteria; Acidobacteria; Blastocatellia; NA; NA; Chloracidobacterium; Chloracidobacterium thermophilum; Chloracidobacterium thermophilum B	NA
2052146	GCA_003135515.1	Bacteria; Acidobacteria; Blastocatellia; NA; NA; NA; NA; Blastocatellia bacterium	NA
903818	GCA_000242615.3	Bacteria; Acidobacteria; Holophagae; Holophagales; Holophagaceae; Holophaga; Holophaga foetida; Holophaga foetida DSM 6591	NA
2052165	GCA_003158505.1	Bacteria; Acidobacteria; Holophagae; Holophagales; Holophagaceae; NA; NA; Holophagaceae bacterium	NA
1951930	GCA_002297665.1	Bacteria; Acidobacteria; Holophagae; Holophagales; Holophagaceae; NA; NA; Holophagaceae bacterium UBA692	NA
2073116	GCA_003105185.1	Bacteria; Acidobacteria; Holophagae; NA; NA; NA; NA; Holophagae bacterium	NA
1660251	GCA_001664505.1	Bacteria; Acidobacteria; NA; NA; NA; NA; NA; Acidobacteria bacterium Mor1	NA
2212468	GCA_003246275.1	Bacteria; Acidobacteria; Solibacteres; Solibacterales; Bryobacteraceae; NA; NA; Bryobacteraceae bacterium	NA
2043166	GCA_900290325.1	Bacteria; Acidobacteria; Solibacteres; Solibacterales; Solibacteraceae; Candidatus Sulfopaludibacter; NA; Candidatus Sulfopaludibacter sp. SbA6	NA
525909	GCA_000023265.1	Bacteria; Actinobacteria; Acidimicrobiia; Acidimicrobiales; Acidimicrobiaceae; Acidimicrobium; Acidimicrobium ferrooxidans; Acidimicrobium ferrooxidans DSM 10331	NA
1313172	GCA_000348785.1	Bacteria; Actinobacteria; Acidimicrobiia; Acidimicrobiales; Ilumatobacteraceae; Ilumatobacter; Ilumatobacter coccineus; Ilumatobacter coccineus YM16-304	NA
1229780	GCA_000455525.1	Bacteria; Actinobacteria; Acidimicrobiia; Acidimicrobiales; Microthrixaceae; Candidatus Microthrix; Candidatus Microthrix parvicella; Candidatus Microthrix parvicella RN1	NA
351607	GCA_000015025.1	Bacteria; Actinobacteria; Actinobacteria; Acidothermales; Acidothermaceae; Acidothermus; Acidothermus cellulolyticus; Acidothermus cellulolyticus 11B	NA
644284	GCA_000092365.1	Bacteria; Actinobacteria; Actinobacteria; Actinomycetales; Actinomycetaceae; Arcanobacterium; Arcanobacterium haemolyticum; Arcanobacterium haemolyticum DSM 20595	NA
1674809	GCA_001603275.1	Bacteria; Actinobacteria; Actinobacteria; Actinomycetales; NA; NA; NA; Actinomycetales bacterium Actino_02	NA
673379	GCA_900112765.1	Bacteria; Actinobacteria; Actinobacteria; Actinopolysporales; Actinopolysporaceae; Actinopolyspora; NA; Actinopolyspora alba	NA
206672	GCA_000007525.1	Bacteria; Actinobacteria; Actinobacteria; Bifidobacteriales; Bifidobacteriaceae; Bifidobacterium; Bifidobacterium longum; Bifidobacterium longum NCC2705	NA
1265510	GCA_000485475.1	Bacteria; Actinobacteria; Actinobacteria; Bifidobacteriales; NA; Candidatus Ancillula; Candidatus Ancillula trichonymphae; Candidatus Ancillula trichonymphae ImTpAt	NA
573600	GCA_002288365.1	Bacteria; Actinobacteria; Actinobacteria; Candidatus Nanopelagicales; Candidatus Nanopelagicaceae; Candidatus Planktophila; NA; Candidatus Planktophila limnetica	NA
1884904	GCA_002288065.1	Bacteria; Actinobacteria; Actinobacteria; Candidatus Nanopelagicales; Candidatus Nanopelagicaceae; Candidatus Planktophila; NA; Candidatus Planktophila sulfonica	NA
1884905	GCA_002288105.1	Bacteria; Actinobacteria; Actinobacteria; Candidatus Nanopelagicales; Candidatus Nanopelagicaceae; Candidatus Planktophila; NA; Candidatus Planktophila versatilis	NA
1805055	GCA_001920315.1	Bacteria; Actinobacteria; Actinobacteria; Catenulisporales; Catenulisporaceae; Catenulispora; NA; Catenulispora sp. 13_1_20CM_3_70_7	NA
196627	GCA_000011325.1	Bacteria; Actinobacteria; Actinobacteria; Corynebacteriales; Corynebacteriaceae; Corynebacterium; Corynebacterium glutamicum; Corynebacterium glutamicum ATCC 13032	NA
546160	GCA_003096075.1	Bacteria; Actinobacteria; Actinobacteria; Corynebacteriales; Dietziaceae; Dietzia; NA; Dietzia lutea	NA
526226	GCA_000024785.1	Bacteria; Actinobacteria; Actinobacteria; Corynebacteriales; Gordoniaceae; Gordonia; Gordonia bronchialis; Gordonia bronchialis DSM 43247	NA
83332	GCA_000195955.2	Bacteria; Actinobacteria; Actinobacteria; Corynebacteriales; Mycobacteriaceae; Mycobacterium; Mycobacterium tuberculosis; Mycobacterium tuberculosis H37Rv	NA
927661	GCA_000585375.1	Bacteria; Actinobacteria; Actinobacteria; Frankiales; Cryptosporangiaceae; Cryptosporangium; Cryptosporangium arvum; Cryptosporangium arvum DSM 44712	NA
106370	GCA_000013345.1	Bacteria; Actinobacteria; Actinobacteria; Frankiales; Frankiaceae; Frankia; NA; Frankia casuarinae	NA
598650	GCA_003634695.1	Bacteria; Actinobacteria; Actinobacteria; Frankiales; Motilibacteraceae; Motilibacter; NA; Motilibacter peucedani	NA
1629062	GCA_003003235.1	Bacteria; Actinobacteria; Actinobacteria; Frankiales; NA; Antricoccus; NA; Antricoccus suffuscus	NA
1146883	GCA_000284015.1	Bacteria; Actinobacteria; Actinobacteria; Geodermatophilales; Geodermatophilaceae; Blastococcus; Blastococcus saxobsidens; Blastococcus saxobsidens DD2	NA
526225	GCA_000025345.1	Bacteria; Actinobacteria; Actinobacteria; Geodermatophilales; Geodermatophilaceae; Geodermatophilus; Geodermatophilus obscurus; Geodermatophilus obscurus DSM 43160	NA
1861	GCA_900115395.1	Bacteria; Actinobacteria; Actinobacteria; Geodermatophilales; Geodermatophilaceae; Geodermatophilus; NA; Geodermatophilus obscurus	NA
1121926	GCA_000482705.1	Bacteria; Actinobacteria; Actinobacteria; Glycomycetales; Glycomycetaceae; Glycomyces; Glycomyces arizonensis; Glycomyces arizonensis DSM 44726	NA
2493553	GCA_003933745.1	Bacteria; Actinobacteria; Actinobacteria; Glycomycetales; Glycomycetaceae; Glycomyces; NA; Glycomyces sp. YIM 121974	NA
2038139	GCA_002798405.1	Bacteria; Actinobacteria; Actinobacteria; Glycomycetales; Glycomycetaceae; Glycomyces; NA; Glycomyces xiaoerkulensis	NA
1736539	GCA_001426435.1	Bacteria; Actinobacteria; Actinobacteria; Kineosporiales; Kineosporiaceae; Angustibacter; NA; Angustibacter sp. Root456	NA
266940	GCA_000017305.1	Bacteria; Actinobacteria; Actinobacteria; Kineosporiales; Kineosporiaceae; Kineococcus; Kineococcus radiotolerans; Kineococcus radiotolerans SRS30216 = ATCC BAA-149	NA
763993	GCA_003751265.1	Bacteria; Actinobacteria; Actinobacteria; Kineosporiales; Kineosporiaceae; Pseudokineococcus; NA; Pseudokineococcus lusitanus	NA
471853	GCA_000023105.1	Bacteria; Actinobacteria; Actinobacteria; Micrococcales; Beutenbergiaceae; Beutenbergia; Beutenbergia cavernae; Beutenbergia cavernae DSM 12333	NA
2483799	GCA_003710105.1	Bacteria; Actinobacteria; Actinobacteria; Micrococcales; Bogoriellaceae; Georgenia; NA; Georgenia sp. ZLJ0423	NA
273384	GCA_001729525.1	Bacteria; Actinobacteria; Actinobacteria; Micrococcales; Brevibacteriaceae; Brevibacterium; NA; Brevibacterium aurantiacum	NA
1873464	GCA_003543015.1	Bacteria; Actinobacteria; Actinobacteria; Micromonosporales; Micromonosporaceae; NA; NA; Micromonosporaceae bacterium	NA
391037	GCA_000018265.1	Bacteria; Actinobacteria; Actinobacteria; Micromonosporales; Micromonosporaceae; Salinispora; Salinispora arenicola; Salinispora arenicola CNS-205	NA
1650658	GCA_001023575.1	Bacteria; Actinobacteria; Actinobacteria; NA; NA; NA; NA; Actinobacteria bacterium IMCC26256	NA
2487353	GCA_003812285.1	Bacteria; Actinobacteria; Actinobacteria; NA; NA; NA; NA; Actinobacteria bacterium YIM 96077	NA
469371	GCA_000092645.1	Bacteria; Actinobacteria; Actinobacteria; NA; NA; Thermobispora; Thermobispora bispora; Thermobispora bispora DSM 43833	NA
1090615	GCA_900104535.1	Bacteria; Actinobacteria; Actinobacteria; Nakamurellales; Nakamurellaceae; Nakamurella; NA; Nakamurella panacisegetis	NA
1645681	GCA_003576535.1	Bacteria; Actinobacteria; Actinobacteria; Nakamurellales; Nakamurellaceae; Nakamurella; NA; Nakamurella silvestris	NA
1902245	GCA_003860405.1	Bacteria; Actinobacteria; Actinobacteria; Nakamurellales; Nakamurellaceae; Nakamurella; NA; Nakamurella sp. s14-144	NA
2079793	GCA_003065605.1	Bacteria; Actinobacteria; Actinobacteria; Propionibacteriales; Nocardioidaceae; Aeromicrobium; NA; Aeromicrobium sp. 592	NA
267747	GCA_000008345.1	Bacteria; Actinobacteria; Actinobacteria; Propionibacteriales; Propionibacteriaceae; Cutibacterium; Cutibacterium acnes; Cutibacterium acnes KPA171202	NA
556499	GCA_003798325.1	Bacteria; Actinobacteria; Actinobacteria; Propionibacteriales; Propionibacteriaceae; Propionibacterium; NA; Propionibacterium acidifaciens	NA
445576	GCA_001294605.1	Bacteria; Actinobacteria; Actinobacteria; Pseudonocardiales; Pseudonocardiaceae; Pseudonocardia; NA; Pseudonocardia sp. AL041005-10	NA
928724	GCA_000243395.3	Bacteria; Actinobacteria; Actinobacteria; Pseudonocardiales; Pseudonocardiaceae; Saccharomonospora; Saccharomonospora glauca; Saccharomonospora glauca K62	NA
471857	GCA_000023865.1	Bacteria; Actinobacteria; Actinobacteria; Pseudonocardiales; Pseudonocardiaceae; Saccharomonospora; Saccharomonospora viridis; Saccharomonospora viridis DSM 43017	NA
29303	GCA_001070095.1	Bacteria; Actinobacteria; Actinobacteria; Streptomycetales; Streptomycetaceae; Streptomyces; NA; Streptomyces cattleya	NA
1075402	GCA_001751245.1	Bacteria; Actinobacteria; Actinobacteria; Streptomycetales; Streptomycetaceae; Streptomyces; NA; Streptomyces oceani	NA
1288083	GCA_000424845.1	Bacteria; Actinobacteria; Actinobacteria; Streptomycetales; Streptomycetaceae; Streptomyces; NA; Streptomyces sp. TAA040	NA
665004	GCA_001517975.1	Bacteria; Actinobacteria; Actinobacteria; Streptosporangiales; Nocardiopsaceae; Thermobifida; Thermobifida cellulosilytica; Thermobifida cellulosilytica TB100	NA
269800	GCA_000012405.1	Bacteria; Actinobacteria; Actinobacteria; Streptosporangiales; Nocardiopsaceae; Thermobifida; Thermobifida fusca; Thermobifida fusca YX	NA
471852	GCA_000024385.1	Bacteria; Actinobacteria; Actinobacteria; Streptosporangiales; Thermomonosporaceae; Thermomonospora; Thermomonospora curvata; Thermomonospora curvata DSM 43183	NA
521095	GCA_000024225.1	Bacteria; Actinobacteria; Coriobacteriia; Coriobacteriales; Atopobiaceae; Atopobium; Atopobium parvulum; Atopobium parvulum DSM 20469	NA
2003188	GCA_003966955.1	Bacteria; Actinobacteria; Coriobacteriia; Coriobacteriales; Atopobiaceae; Parolsenella; NA; Parolsenella catena	NA
1531429	GCA_000814825.1	Bacteria; Actinobacteria; Coriobacteriia; Coriobacteriales; Coriobacteriaceae; NA; NA; Coriobacteriaceae bacterium 68-1-3	NA
469378	GCA_000023845.1	Bacteria; Actinobacteria; Coriobacteriia; Eggerthellales; Eggerthellaceae; Cryptobacterium; Cryptobacterium curtum; Cryptobacterium curtum DSM 15641	NA
649764	GCA_000162875.1	Bacteria; Actinobacteria; Coriobacteriia; Eggerthellales; Eggerthellaceae; Slackia; Slackia exigua; Slackia exigua ATCC 700122	NA
471855	GCA_000023885.1	Bacteria; Actinobacteria; Coriobacteriia; Eggerthellales; Eggerthellaceae; Slackia; Slackia heliotrinireducens; Slackia heliotrinireducens DSM 20476	NA
1258858	GCA_002909445.1	Bacteria; Actinobacteria; NA; Micrococcales; Micrococcaceae; Arthrobacter; NA; Terrabacteria group	NA
1848755	GCA_002284915.1	Bacteria; Actinobacteria; NA; NA; NA; NA; NA; Actinobacteria bacterium IMCC26077	NA
2003555	GCA_003553795.1	Bacteria; Actinobacteria; Nitriliruptoria; Egibacterales; Egibacteraceae; Egibacter; NA; Egibacter sp.	NA
591198	GCA_003074135.1	Bacteria; Actinobacteria; Nitriliruptoria; Euzebyales; Euzebyaceae; Euzebya; NA; Euzebya tangerina	NA
2093808	GCA_003550915.1	Bacteria; Actinobacteria; Nitriliruptoria; Nitriliruptorales; Nitriliruptoraceae; NA; NA; Nitriliruptoraceae bacterium	NA
1799656	GCA_001644475.1	Bacteria; Actinobacteria; Rubrobacteria; Gaiellales; Gaiellaceae; Gaiella; NA; Gaiella sp. SCGC AG-212-M14	NA
2093372	GCA_003599855.1	Bacteria; Actinobacteria; Rubrobacteria; Gaiellales; NA; NA; NA; Gaiellales bacterium	NA
2051957	GCA_003568865.1	Bacteria; Actinobacteria; Rubrobacteria; Rubrobacterales; Rubrobacteraceae; Rubrobacter; NA; Rubrobacter indicoceani	NA
42256	GCA_000661895.1	Bacteria; Actinobacteria; Rubrobacteria; Rubrobacterales; Rubrobacteraceae; Rubrobacter; NA; Rubrobacter radiotolerans	NA
266117	GCA_000014185.1	Bacteria; Actinobacteria; Rubrobacteria; Rubrobacterales; Rubrobacteraceae; Rubrobacter; Rubrobacter xylanophilus; Rubrobacter xylanophilus DSM 9941	NA
1301082	GCA_001313025.1	Bacteria; Actinobacteria; Thermoleophilia; Solirubrobacterales; Conexibacteraceae; Conexibacter; NA; Conexibacter sp. JCM 18997	NA
2133960	GCA_003044185.1	Bacteria; Actinobacteria; Thermoleophilia; Solirubrobacterales; Conexibacteraceae; Conexibacter; NA; Conexibacter sp. Seoho-28	NA
1122939	GCA_000420025.1	Bacteria; Actinobacteria; Thermoleophilia; Solirubrobacterales; Patulibacteraceae; Patulibacter; Patulibacter americanus; Patulibacter americanus DSM 16676	NA
29539	GCA_900108055.1	Bacteria; Actinobacteria; Thermoleophilia; Thermoleophilales; Thermoleophilaceae; Thermoleophilum; NA; Thermoleophilum album	NA
224324	GCA_000008625.1	Bacteria; Aquificae; Aquificae; Aquificales; Aquificaceae; Aquifex; Aquifex aeolicus; Aquifex aeolicus VF5	NA
436114	GCA_000020325.1	Bacteria; Aquificae; Aquificae; Aquificales; Hydrogenothermaceae; Sulfurihydrogenibium; NA; Sulfurihydrogenibium sp. YO3AOP1	NA
1298851	GCA_001547735.1	Bacteria; Aquificae; Aquificae; Aquificales; NA; Thermosulfidibacter; Thermosulfidibacter takaii; Thermosulfidibacter takaii ABI70S6	NA
868864	GCA_000191045.1	Bacteria; Aquificae; Aquificae; Desulfurobacteriales; Desulfurobacteriaceae; Desulfurobacterium; Desulfurobacterium thermolithotrophum; Desulfurobacterium thermolithotrophum DSM 11699	NA
240169	GCA_900188395.1	Bacteria; Aquificae; Aquificae; Desulfurobacteriales; Desulfurobacteriaceae; Desulfurobacterium; NA; Desulfurobacterium atlanticum	NA
648996	GCA_000185805.1	Bacteria; Aquificae; Aquificae; Desulfurobacteriales; Desulfurobacteriaceae; Thermovibrio; Thermovibrio ammonificans; Thermovibrio ammonificans HB-1	NA
1303518	GCA_000427095.1	Bacteria; Armatimonadetes; Chthonomonadetes; Chthonomonadales; Chthonomonadaceae; Chthonomonas; Chthonomonas calidirosea; Chthonomonas calidirosea T49	NA
1946332	GCA_002344475.1	Bacteria; Armatimonadetes; Chthonomonadetes; Chthonomonadales; Chthonomonadaceae; Chthonomonas; NA; Chthonomonas sp. UBA2354	NA
1946339	GCA_002352215.1	Bacteria; Armatimonadetes; Chthonomonadetes; Chthonomonadales; Chthonomonadaceae; Chthonomonas; NA; Chthonomonas sp. UBA2785	NA
661478	GCA_000724625.1	Bacteria; Armatimonadetes; Fimbriimonadia; Fimbriimonadales; Fimbriimonadaceae; Fimbriimonas; Fimbriimonas ginsengisoli; Fimbriimonas ginsengisoli Gsoil 348	NA
1973917	GCA_002780095.1	Bacteria; Armatimonadetes; NA; NA; NA; NA; NA; Armatimonadetes bacterium CG07_land_8_20_14_0_80_59_28	NA
2004468	GCA_002162095.1	Bacteria; Armatimonadetes; NA; NA; NA; NA; NA; Armatimonadetes bacterium Uphvl-Ar2	NA
226186	GCA_000011065.1	Bacteria; Bacteroidetes; Bacteroidia; Bacteroidales; Bacteroidaceae; Bacteroides; Bacteroides thetaiotaomicron; Bacteroides thetaiotaomicron VPI-5482	NA
1642647	GCA_900095135.1	Bacteria; Bacteroidetes; Bacteroidia; Bacteroidales; Dysgonamonadaceae; Proteiniphilum; NA; Proteiniphilum saccharofermentans	NA
709991	GCA_000190535.1	Bacteria; Bacteroidetes; Bacteroidia; Bacteroidales; Odoribacteraceae; Odoribacter; Odoribacter splanchnicus; Odoribacter splanchnicus DSM 20712	NA
1717717	GCA_002356295.1	Bacteria; Bacteroidetes; Bacteroidia; Marinilabiliales; Marinifilaceae; NA; NA; Marinifilaceae bacterium SPP2	NA
889453	GCA_002201795.1	Bacteria; Bacteroidetes; Bacteroidia; Marinilabiliales; Marinilabiliaceae; Alkalitalea; NA; Alkalitalea saponilacus	NA
1168034	GCA_000626635.1	Bacteria; Bacteroidetes; Bacteroidia; Marinilabiliales; Prolixibacteraceae; Draconibacterium; NA; Draconibacterium orientale	NA
1850526	GCA_001659705.1	Bacteria; Bacteroidetes; Chitinophagia; Chitinophagales; Chitinophagaceae; Arachidicoccus; NA; Arachidicoccus sp. BS20	NA
1176587	GCA_001654455.1	Bacteria; Bacteroidetes; Chitinophagia; Chitinophagales; Chitinophagaceae; Niabella; NA; Niabella ginsenosidivorans	NA
1962172	GCA_002050375.1	Bacteria; Bacteroidetes; Chitinophagia; Chitinophagales; NA; NA; NA; Chitinophagales bacterium 62-2	NA
880071	GCA_000265505.1	Bacteria; Bacteroidetes; Cytophagia; Cytophagales; Bernardetiaceae; Bernardetia; Bernardetia litoralis; Bernardetia litoralis DSM 6794	NA
926556	GCA_000325705.1	Bacteria; Bacteroidetes; Cytophagia; Cytophagales; Cyclobacteriaceae; Echinicola; Echinicola vietnamensis; Echinicola vietnamensis DSM 17526	NA
643867	GCA_000183425.1	Bacteria; Bacteroidetes; Cytophagia; Cytophagales; Flammeovirgaceae; Marivirga; Marivirga tractuosa; Marivirga tractuosa DSM 4126	NA
926562	GCA_000236705.1	Bacteria; Bacteroidetes; Flavobacteriia; Flavobacteriales; Cryomorphaceae; Owenweeksia; Owenweeksia hongkongensis; Owenweeksia hongkongensis DSM 17368	NA
402612	GCA_000064305.2	Bacteria; Bacteroidetes; Flavobacteriia; Flavobacteriales; Flavobacteriaceae; Flavobacterium; Flavobacterium psychrophilum; Flavobacterium psychrophilum JIP02/86	NA
884107	GCA_003337435.1	Bacteria; Bacteroidetes; Flavobacteriia; Flavobacteriales; Schleiferiaceae; Schleiferia; NA; Schleiferia thermophila	NA
1950766	GCA_002469915.1	Bacteria; Bacteroidetes; NA; Bacteroidetes Order II. Incertae sedis; NA; NA; NA; Bacteroidetes bacterium UBA7368	NA
1779382	GCA_001518995.2	Bacteria; Bacteroidetes; NA; Bacteroidetes Order II. Incertae sedis; Rhodothermaceae; NA; NA; Rhodothermaceae bacterium RA	NA
309807	GCA_000013045.1	Bacteria; Bacteroidetes; NA; Bacteroidetes Order II. Incertae sedis; Rhodothermaceae; Salinibacter; Salinibacter ruber; Salinibacter ruber DSM 13855	NA
2014804	GCA_002591745.1	Bacteria; Bacteroidetes; Saprospiria; Saprospirales; Lewinellaceae; NA; NA; Lewinellaceae bacterium SD302	NA
2026790	GCA_002698985.1	Bacteria; Bacteroidetes; Saprospiria; Saprospirales; NA; NA; NA; Saprospirales bacterium	NA
1986670	GCA_002171755.1	Bacteria; Bacteroidetes; Saprospiria; Saprospirales; NA; NA; NA; Saprospirales bacterium TMED214	OUW80892.1;
984262	GCA_000250635.1	Bacteria; Bacteroidetes; Saprospiria; Saprospirales; Saprospiraceae; Saprospira; Saprospira grandis; Saprospira grandis str. Lewin	NA
1895838	GCA_001898405.1	Bacteria; Bacteroidetes; Sphingobacteriia; Sphingobacteriales; NA; NA; NA; Sphingobacteriales bacterium 44-61	NA
188932	GCA_001590605.1	Bacteria; Bacteroidetes; Sphingobacteriia; Sphingobacteriales; Sphingobacteriaceae; Pedobacter; NA; Pedobacter cryoconitis	NA
485917	GCA_000023825.1	Bacteria; Bacteroidetes; Sphingobacteriia; Sphingobacteriales; Sphingobacteriaceae; Pedobacter; Pedobacter heparinus; Pedobacter heparinus DSM 2366	NA
1749045	GCA_002911695.1	Bacteria; Balneolaeota; Balneolia; Balneolales; Balneolaceae; Gracilimonas; NA; Gracilimonas amylolytica	NA
2053516	GCA_003513135.1	Bacteria; Balneolaeota; Balneolia; Balneolales; Balneolaceae; NA; NA; Balneolaceae bacterium	NA
1951487	GCA_002323515.1	Bacteria; Balneolaeota; Balneolia; Balneolales; Balneolaceae; NA; NA; Balneolaceae bacterium UBA1514	NA
2094027	GCA_003550465.1	Bacteria; Balneolaeota; Balneolia; NA; NA; NA; NA; Balneolia bacterium	NA
1457365	GCA_003353065.1	Bacteria; Balneolaeota; NA; NA; NA; Candidatus Cyclonatronum; NA; Candidatus Cyclonatronum proteinivorum	NA
511051	GCA_000284335.1	Bacteria; Caldiserica; Caldisericia; Caldisericales; Caldisericaceae; Caldisericum; Caldisericum exile; Caldisericum exile AZM16c01	NA
693075	GCA_002877955.1	Bacteria; Caldiserica; Caldisericia; Caldisericales; Caldisericaceae; Caldisericum; NA; Caldisericum exile	NA
1973933	GCA_002783325.1	Bacteria; Caldiserica; NA; NA; NA; NA; NA; Caldiserica bacterium CG17_big_fil_post_rev_8_21_14_2_50_35_7	NA
1953180	GCA_002403335.1	Bacteria; Caldiserica; NA; NA; NA; NA; NA; Caldiserica bacterium UBA4770	NA
1953182	GCA_002428295.1	Bacteria; Caldiserica; NA; NA; NA; NA; NA; Caldiserica bacterium UBA6126	NA
880073	GCA_000241815.1	Bacteria; Calditrichaeota; Calditrichae; Calditrichales; Calditrichaceae; Caldithrix; Caldithrix abyssi; Caldithrix abyssi DSM 13497	NA
1797576	GCA_001771055.1	Bacteria; Calditrichaeota; Calditrichae; Calditrichales; Calditrichaceae; Caldithrix; NA; Caldithrix sp. RBG_13_44_9	NA
1960894	GCA_002127415.1	Bacteria; Calditrichaeota; NA; NA; NA; NA; NA; Calditrichaeota bacterium AABM5.125.24	NA
1960895	GCA_002127425.1	Bacteria; Calditrichaeota; NA; NA; NA; NA; NA; Calditrichaeota bacterium AABM5.25.91	NA
1618341	GCA_000998265.1	Bacteria; candidate division CPR1; NA; NA; NA; NA; NA; candidate division CPR1 bacterium GW2011_GWA2_42_17	NA
1618342	GCA_001003815.1	Bacteria; candidate division CPR1; NA; NA; NA; NA; NA; candidate division CPR1 bacterium GW2011_GWC1_49_13	NA
2052330	GCA_003136635.1	Bacteria; candidate division FCPU426; NA; NA; NA; NA; NA; candidate division FCPU426 bacterium	NA
2072418	GCA_003105265.1	Bacteria; candidate division GN15; NA; NA; NA; NA; NA; candidate division GN15 bacterium	NA
2202143	GCA_003647645.1	Bacteria; candidate division Kazan; NA; NA; NA; NA; NA; candidate division Kazan bacterium	NA
1620413	GCA_001004375.1	Bacteria; candidate division Kazan; NA; NA; NA; NA; NA; candidate division Kazan bacterium GW2011_GWC1_52_13	NA
1704032	GCA_001302805.1	Bacteria; candidate division KD3-62; NA; NA; NA; NA; NA; candidate division KD3-62 bacterium DG_56	NA
1956175	GCA_002049825.1	Bacteria; candidate division KSB1; NA; NA; NA; NA; NA; candidate division KSB1 bacterium 4484_188	NA
1968530	GCA_002085035.1	Bacteria; candidate division KSB1; NA; NA; NA; NA; NA; candidate division KSB1 bacterium 4484_219	NA
1970772	GCA_002085355.1	Bacteria; candidate division KSB1; NA; NA; NA; NA; NA; candidate division KSB1 bacterium 4484_87	NA
1971636	GCA_002084535.1	Bacteria; candidate division KSB1; NA; NA; NA; NA; NA; candidate division KSB1 bacterium 4572_119	NA
1798559	GCA_001771235.1	Bacteria; candidate division KSB1; NA; NA; NA; NA; NA; candidate division KSB1 bacterium RBG_16_48_16	NA
2044937	GCA_002747525.1	Bacteria; candidate division KSB1; NA; NA; NA; NA; NA; candidate division KSB3 bacterium	NA
2211376	GCA_900474135.1	Bacteria; candidate division NC10; NA; NA; NA; Candidatus Methylomirabilis; NA; Candidatus Methylomirabilis lanthanidiphila	NA
2033718	GCA_003044035.1	Bacteria; candidate division NC10; NA; NA; NA; Candidatus Methylomirabilis; NA; Candidatus Methylomirabilis limnetica	NA
671143	GCA_000091165.1	Bacteria; candidate division NC10; NA; NA; NA; Candidatus Methylomirabilis; NA; Candidatus Methylomirabilis oxyfera	NA
2032687	GCA_002634395.1	Bacteria; candidate division NC10; NA; NA; NA; Candidatus Methylomirabilis; NA; Candidatus Methylomirabilis sp.	NA
1801657	GCA_001772295.1	Bacteria; candidate division NC10; NA; NA; NA; NA; NA; candidate division NC10 bacterium RBG_16_65_8	NA
1980939	GCA_003574845.1	Bacteria; candidate division NPL-UPA2; NA; NA; NA; NA; NA; candidate division NPL-UPA2 bacterium Unc8	NA
1643353	GCA_001007975.1	Bacteria; candidate division SR1; NA; NA; NA; NA; NA; candidate division SR1 bacterium Aalborg_AAW-1	NA
1974890	GCA_002791215.1	Bacteria; candidate division SR1; NA; NA; NA; NA; NA; candidate division SR1 bacterium CG_4_9_14_3_um_filter_40_9	NA
1293577	GCA_000350285.1	Bacteria; candidate division SR1; NA; NA; NA; NA; NA; candidate division SR1 bacterium MGEHA	NA
1394709	GCA_000503875.1	Bacteria; candidate division SR1; NA; NA; NA; NA; NA; candidate division SR1 bacterium RAAC1_SR1_1	NA
2250710	GCA_003641665.1	Bacteria; candidate division TA06 ; NA; NA; NA; NA; NA; candidate division TA06 bacterium	NA
1635278	GCA_001508335.1	Bacteria; candidate division TA06 ; NA; NA; NA; NA; NA; candidate division TA06 bacterium 32_111	NA
1703771	GCA_001304335.1	Bacteria; candidate division TA06 ; NA; NA; NA; NA; NA; candidate division TA06 bacterium DG_26	NA
1703772	GCA_001303225.1	Bacteria; candidate division TA06 ; NA; NA; NA; NA; NA; candidate division TA06 bacterium DG_78	NA
1973746	GCA_002215665.1	Bacteria; candidate division TA06 ; NA; NA; NA; NA; NA; candidate division TA06 bacterium JGI_Cruoil_03_38_101	NA
1619077	GCA_000989185.1	Bacteria; candidate division TM6; NA; NA; NA; NA; NA; candidate division TM6 bacterium GW2011_GWF2_28_16	NA
1619083	GCA_000989955.1	Bacteria; candidate division TM6; NA; NA; NA; NA; NA; candidate division TM6 bacterium GW2011_GWF2_37_49	NA
1802375	GCA_001771325.1	Bacteria; candidate division TM6; NA; NA; NA; NA; NA; candidate division TM6 bacterium RIFCSPHIGHO2_12_FULL_32_22	NA
1655312	GCA_001468845.1	Bacteria; candidate division TM6; NA; NA; NA; NA; NA; candidate division TM6 bacterium SOIL82	NA
1655309	GCA_001468885.1	Bacteria; candidate division TM6; NA; NA; NA; NA; NA; candidate division TM6 bacterium UASB293	NA
1802565	GCA_001772355.1	Bacteria; candidate division WOR-1; NA; NA; NA; NA; NA; candidate division WOR-1 bacterium RIFCSPHIGHO2_02_FULL_45_12	NA
1802570	GCA_001771415.1	Bacteria; candidate division WOR-1; NA; NA; NA; NA; NA; candidate division WOR-1 bacterium RIFOXYA12_FULL_43_27	NA
1802572	GCA_001772385.1	Bacteria; candidate division WOR-1; NA; NA; NA; NA; NA; candidate division WOR-1 bacterium RIFOXYA2_FULL_36_21	NA
1802580	GCA_001771545.1	Bacteria; candidate division WOR-1; NA; NA; NA; NA; NA; candidate division WOR-1 bacterium RIFOXYB2_FULL_42_35	NA
1802577	GCA_001771495.1	Bacteria; candidate division WOR-1; NA; NA; NA; NA; NA; candidate division WOR-1 bacterium RIFOXYB2_FULL+H888_42_35	NA
1703779	GCA_001303785.1	Bacteria; candidate division WOR-3; NA; NA; NA; NA; NA; candidate division WOR_3 bacterium SM23_42	NA
1703780	GCA_001303805.1	Bacteria; candidate division WOR-3; NA; NA; NA; NA; NA; candidate division WOR_3 bacterium SM23_60	NA
1973748	GCA_002245405.1	Bacteria; candidate division WOR-3; NA; NA; NA; NA; NA; candidate division WOR-3 bacterium JGI_Cruoil_03_44_89	NA
1973747	GCA_002245415.1	Bacteria; candidate division WOR-3; NA; NA; NA; NA; NA; candidate division WOR-3 bacterium JGI_Cruoil_03_51_56	NA
1948315	GCA_002441125.1	Bacteria; candidate division WOR-3; NA; NA; NA; NA; NA; candidate division WOR-3 bacterium UBA6260	NA
2099669	GCA_003566775.1	Bacteria; candidate division WS1; NA; NA; NA; NA; NA; candidate division WS1 bacterium	NA
2093353	GCA_003598115.1	Bacteria; candidate division WS5; NA; NA; NA; NA; NA; candidate division WS5 bacterium	NA
1970780	GCA_002085385.1	Bacteria; candidate division Zixibacteria; NA; NA; NA; NA; NA; candidate division Zixibacteria bacterium 4484_93	NA
1802784	GCA_001775355.1	Bacteria; candidate division Zixibacteria; NA; NA; NA; NA; NA; candidate division Zixibacteria bacterium RBG_16_43_9	NA
1802788	GCA_001775405.1	Bacteria; candidate division Zixibacteria; NA; NA; NA; NA; NA; candidate division Zixibacteria bacterium RBG_19FT_COMBO_42_43	NA
1703425	GCA_001303995.1	Bacteria; candidate division Zixibacteria; NA; NA; NA; NA; NA; candidate division Zixibacteria bacterium SM23_73	NA
1703426	GCA_001304315.1	Bacteria; candidate division Zixibacteria; NA; NA; NA; NA; NA; candidate division Zixibacteria bacterium SM23_73_2	NA
2093361	GCA_003598055.1	Bacteria; Candidatus Abyssubacteria; NA; NA; NA; NA; NA; Candidatus Abyssubacteria bacterium SURF_17	NA
2093360	GCA_003598085.1	Bacteria; Candidatus Abyssubacteria; NA; NA; NA; NA; NA; Candidatus Abyssubacteria bacterium SURF_5	NA
1775674	GCA_002030045.1	Bacteria; Candidatus Aegiribacteria; NA; NA; NA; Candidatus Aegiribacteria; NA; Candidatus Aegiribacteria bacterium MLS_C	NA
913320	GCA_000402295.1	Bacteria; Candidatus Aerophobetes; NA; NA; NA; Candidatus Aerophobus; Candidatus Aerophobus profundus; Candidatus Aerophobus profundus SCGC AAA252-L23	NA
1569277	GCA_001302425.1	Bacteria; Candidatus Aerophobetes; NA; NA; NA; NA; NA; Aerophobetes bacterium AeroCD12-1	NA
1052817	GCA_000404345.1	Bacteria; Candidatus Aerophobetes; NA; NA; NA; NA; NA; Aerophobetes bacterium SCGC AAA255-F10	NA
2030807	GCA_002401865.1	Bacteria; Candidatus Aerophobetes; NA; NA; NA; NA; NA; Candidatus Aerophobetes bacterium	NA
910039	GCA_000405385.1	Bacteria; Candidatus Aminicenantes; NA; NA; NA; NA; NA; Aminicenantes bacterium SCGC AAA252-K06	NA
1968529	GCA_002084995.1	Bacteria; Candidatus Aminicenantes; NA; NA; NA; NA; NA; Candidatus Aminicenantes bacterium 4484_214	NA
1935110	GCA_002010725.1	Bacteria; Candidatus Aminicenantes; NA; NA; NA; NA; NA; Candidatus Aminicenantes bacterium JdFR-80	NA
1797271	GCA_001773855.1	Bacteria; Candidatus Aminicenantes; NA; NA; NA; NA; NA; Candidatus Aminicenantes bacterium RBG_13_64_14	NA
1953190	GCA_002316315.1	Bacteria; Candidatus Aminicenantes; NA; NA; NA; NA; NA; Candidatus Aminicenantes bacterium UBA1061	NA
1262133	GCA_000353875.1	Bacteria; Candidatus Atribacteria; NA; NA; NA; Candidatus Caldatribacteirum; Candidatus Caldatribacteirum californiense; Candidatus Caldatribacterium californiense OP9-cSCG	NA
1262132	GCA_000347575.1	Bacteria; Candidatus Atribacteria; NA; NA; NA; Candidatus Caldatribacteirum; Candidatus Caldatribacterium saccharofermentans; Candidatus Caldatribacterium saccharofermentans OP9-77CS	NA
1974490	GCA_002781685.1	Bacteria; Candidatus Atribacteria; NA; NA; NA; NA; NA; Candidatus Atribacteria bacterium CG17_big_fil_post_rev_8_21_14_2_50_34_11	NA
1797291	GCA_001773955.1	Bacteria; Candidatus Atribacteria; NA; NA; NA; NA; NA; Candidatus Atribacteria bacterium RBG_19FT_COMBO_35_14	NA
1953203	GCA_002385475.1	Bacteria; Candidatus Atribacteria; NA; NA; NA; NA; NA; Candidatus Atribacteria bacterium UBA3950	NA
1953429	GCA_002329605.1	Bacteria; Candidatus Aureabacteria; NA; NA; NA; NA; NA; bacterium UBP3_UBA1439	NA
1953431	GCA_002440765.1	Bacteria; Candidatus Aureabacteria; NA; NA; NA; NA; NA; bacterium UBP3_UBA6266	NA
2093366	GCA_003599815.1	Bacteria; Candidatus Aureabacteria; NA; NA; NA; NA; NA; Candidatus Aureabacteria bacterium SURF_26	NA
673862	GCA_000513475.1	Bacteria; Candidatus Babeliae; Candidatus Babeliales; Candidatus Babeliaceae; Candidatus Babela; NA; Candidatus Babela massiliensis	NA
2026885	GCA_900465355.1	Bacteria; Candidatus Bipolaricaulota; NA; NA; NA; Candidatus Bipolaricaulis; NA; Candidatus Bipolaricaulis anaerobius	NA
1046991	GCA_000404965.1	Bacteria; Candidatus Bipolaricaulota; NA; NA; NA; NA; NA; Acetothermia bacterium SCGC AAA255-C06	NA
1953097	GCA_002375995.1	Bacteria; Candidatus Bipolaricaulota; NA; NA; NA; NA; NA; Acetothermia bacterium UBA3571	NA
2053493	GCA_003445465.1	Bacteria; Candidatus Bipolaricaulota; NA; NA; NA; NA; NA; Candidatus Acetothermia bacterium	NA
1935101	GCA_002011415.1	Bacteria; Candidatus Bipolaricaulota; NA; NA; NA; NA; NA; Candidatus Acetothermia bacterium JdFR-47	NA
2014260	GCA_002783405.1	Bacteria; Candidatus Blackallbacteria; NA; NA; NA; NA; NA; bacterium (Candidatus Blackallbacteria) CG13_big_fil_rev_8_21_14_2_50_49_14	NA
1974520	GCA_002793415.1	Bacteria; Candidatus Brennerbacteria; NA; NA; NA; NA; NA; Candidatus Brennerbacteria bacterium CG_4_10_14_0_2_um_filter_43_14	NA
1974522	GCA_002789875.1	Bacteria; Candidatus Brennerbacteria; NA; NA; NA; NA; NA; Candidatus Brennerbacteria bacterium CG_4_9_14_3_um_filter_43_9	NA
1974523	GCA_002796375.1	Bacteria; Candidatus Brennerbacteria; NA; NA; NA; NA; NA; Candidatus Brennerbacteria bacterium CG11_big_fil_rev_8_21_14_0_20_43_10	NA
1797528	GCA_001817215.1	Bacteria; Candidatus Brennerbacteria; NA; NA; NA; NA; NA; Candidatus Brennerbacteria bacterium RIFOXYC1_FULL_41_11	NA
1797529	GCA_001817235.1	Bacteria; Candidatus Brennerbacteria; NA; NA; NA; NA; NA; Candidatus Brennerbacteria bacterium RIFOXYD1_FULL_41_16	NA
2035414	GCA_002898315.1	Bacteria; Candidatus Calescamantes; NA; NA; NA; NA; NA; bacterium HR19	NA
1130331	GCA_000404505.1	Bacteria; Candidatus Calescamantes; NA; NA; NA; NA; NA; Calescamantes bacterium JGI 0000106-I17	NA
1130336	GCA_000404685.1	Bacteria; Candidatus Calescamantes; NA; NA; NA; NA; NA; Calescamantes bacterium JGI 0000106-N7	NA
1643525	GCA_000980755.1	Bacteria; Candidatus Calescamantes; NA; NA; NA; NA; NA; Calescamantes bacterium T3.1	NA
459349	GCA_000146065.1	Bacteria; Candidatus Cloacimonetes; NA; NA; NA; Candidatus Cloacimonas; Candidatus Cloacimonas acidaminovorans; Candidatus Cloacimonas acidaminovorans str. Evry	NA
1956164	GCA_002049835.1	Bacteria; Candidatus Cloacimonetes; NA; NA; NA; Candidatus Cloacimonas; NA; Candidatus Cloacimonas sp. 4484_143	NA
1732214	GCA_001412425.1	Bacteria; Candidatus Cloacimonetes; NA; NA; NA; Candidatus Cloacimonas; NA; Candidatus Cloacimonas sp. SDB	NA
1379393	GCA_000494005.1	Bacteria; Candidatus Cloacimonetes; NA; NA; NA; NA; NA; Cloacimonetes bacterium JGI OTU-5	NA
1947842	GCA_002316305.1	Bacteria; Candidatus Cloacimonetes; NA; NA; NA; NA; NA; Cloacimonetes bacterium UBA1060	NA
1970774	GCA_002085425.1	Bacteria; Candidatus Coatesbacteria; NA; NA; NA; NA; NA; Candidatus Coatesbacteria bacterium 4484_99	NA
1817816	GCA_001774505.1	Bacteria; Candidatus Coatesbacteria; NA; NA; NA; NA; NA; Candidatus Coatesbacteria bacterium RBG_13_66_14	NA
1974538	GCA_002788235.1	Bacteria; Candidatus Colwellbacteria; NA; NA; NA; NA; NA; Candidatus Colwellbacteria bacterium CG_4_9_14_0_2_um_filter_50_12	NA
1974540	GCA_002773725.1	Bacteria; Candidatus Colwellbacteria; NA; NA; NA; NA; NA; Candidatus Colwellbacteria bacterium CG10_big_fil_rev_8_21_14_0_10_42_22	NA
1797684	GCA_001817635.1	Bacteria; Candidatus Colwellbacteria; NA; NA; NA; NA; NA; Candidatus Colwellbacteria bacterium GWA2_46_10	NA
1797689	GCA_001817735.1	Bacteria; Candidatus Colwellbacteria; NA; NA; NA; NA; NA; Candidatus Colwellbacteria bacterium RIFCSPHIGHO2_12_FULL_44_17	NA
1797693	GCA_001817805.1	Bacteria; Candidatus Colwellbacteria; NA; NA; NA; NA; NA; Candidatus Colwellbacteria bacterium RIFCSPLOWO2_12_FULL_43_11	NA
2290915	GCA_003570965.1	Bacteria; Candidatus Cryosericota; Candidatus Cryosericia; Candidatus Cryosericales; Candidatus Cryosericaceae; Candidatus Cryosericum; NA; Candidatus Cryosericum hinesii	NA
2290917	GCA_003570935.1	Bacteria; Candidatus Cryosericota; Candidatus Cryosericia; Candidatus Cryosericales; Candidatus Cryosericaceae; Candidatus Cryosericum; NA; Candidatus Cryosericum odellii	NA
2290913	GCA_003570995.1	Bacteria; Candidatus Cryosericota; Candidatus Cryosericia; Candidatus Cryosericales; Candidatus Cryosericaceae; Candidatus Cryosericum; NA; Candidatus Cryosericum septentrionale	NA
2290919	GCA_003570925.1	Bacteria; Candidatus Cryosericota; Candidatus Cryosericia; Candidatus Cryosericales; Candidatus Cryosericaceae; Candidatus Cryosericum; NA; Candidatus Cryosericum terrychapinii	NA
2080303	GCA_003229065.1	Bacteria; Candidatus Dadabacteria; NA; NA; NA; NA; NA; Candidatus Dadabacteria bacterium	NA
1797755	GCA_001775245.1	Bacteria; Candidatus Dadabacteria; NA; NA; NA; NA; NA; Candidatus Dadabacteria bacterium RBG_19FT_COMBO_40_33	NA
1797756	GCA_001775255.1	Bacteria; Candidatus Dadabacteria; NA; NA; NA; NA; NA; Candidatus Dadabacteria bacterium RIFCSPHIGHO2_12_FULL_53_21	NA
1953208	GCA_002311855.1	Bacteria; Candidatus Dadabacteria; NA; NA; NA; NA; NA; Candidatus Dadabacteria bacterium UBA1144	NA
1953209	GCA_002352485.1	Bacteria; Candidatus Dadabacteria; NA; NA; NA; NA; NA; Candidatus Dadabacteria bacterium UBA2774	NA
1953414	GCA_002382735.1	Bacteria; Candidatus Delongbacteria; NA; NA; NA; NA; NA; bacterium UBP11_UBA4055	NA
2044594	GCA_002748965.1	Bacteria; Candidatus Delongbacteria; NA; NA; NA; NA; NA; Candidatus Delongbacteria bacterium	NA
1817817	GCA_001779875.1	Bacteria; Candidatus Delongbacteria; NA; NA; NA; NA; NA; Candidatus Delongbacteria bacterium GWF2_40_14	NA
2030827	GCA_002401785.1	Bacteria; Candidatus Dependentiae; NA; NA; NA; NA; NA; Candidatus Dependentiae bacterium	NA
2066483	GCA_003366055.1	Bacteria; Candidatus Dependentiae; NA; NA; NA; NA; NA; Candidatus Dependentiae bacterium (ex Spumella elongata CCAP 955/1)	NA
2013760	GCA_002841735.1	Bacteria; Candidatus Dependentiae; NA; NA; NA; NA; NA; Candidatus Dependentiae bacterium HGW-Dependentiae-1	NA
1953210	GCA_002441565.1	Bacteria; Candidatus Dependentiae; NA; NA; NA; NA; NA; Candidatus Dependentiae bacterium UBA6230	NA
1974546	GCA_002790015.1	Bacteria; Candidatus Desantisbacteria; NA; NA; NA; NA; NA; Candidatus Desantisbacteria bacterium CG_4_9_14_3_um_filter_40_11	NA
1974548	GCA_002781065.1	Bacteria; Candidatus Desantisbacteria; NA; NA; NA; NA; NA; Candidatus Desantisbacteria bacterium CG02_land_8_20_14_3_00_49_13	NA
1817893	GCA_001871015.1	Bacteria; Candidatus Desantisbacteria; NA; NA; NA; NA; NA; Candidatus Desantisbacteria bacterium CG1_02_38_46	NA
2599630	GCA_003244045.1	Bacteria; Candidatus Dormibacteraeota; NA; NA; NA; NA; Candidatus Dormibacter; Candidatus Dormibacter sp. RRmetagenome_bin12	NA
2052315	GCA_003244185.1	Bacteria; Candidatus Dormibacteraeota; NA; NA; NA; NA; Candidatus Dormibacter; Candidatus Dormibacteraeota bacterium	NA
1953423	GCA_002347565.1	Bacteria; Candidatus Edwardsbacteria; NA; NA; NA; NA; NA; bacterium UBP2_UBA2255	NA
1953425	GCA_002403115.1	Bacteria; Candidatus Edwardsbacteria; NA; NA; NA; NA; NA; bacterium UBP2_UBA4780	NA
1953426	GCA_002412795.1	Bacteria; Candidatus Edwardsbacteria; NA; NA; NA; NA; NA; bacterium UBP2_UBA5202	NA
1817851	GCA_001777895.1	Bacteria; Candidatus Edwardsbacteria; NA; NA; NA; NA; NA; Candidatus Edwardsbacteria bacterium GWF2_54_11	NA
2212470	GCA_003235575.1	Bacteria; Candidatus Eisenbacteria; NA; NA; NA; NA; NA; Candidatus Eisenbacteria bacterium	NA
1817857	GCA_001777975.1	Bacteria; Candidatus Eisenbacteria; NA; NA; NA; NA; NA; Candidatus Eisenbacteria bacterium RBG_19FT_COMBO_70_11	NA
2599629	GCA_003244105.1	Bacteria; Candidatus Eremiobacteraeota; NA; Candidatus Eremiobacterales; NA; Candidatus Eremiobacter; Candidatus Eremiobacter; Candidatus Eremiobacter sp. RRmetagenome_bin22	NA
2052317	GCA_003243975.1	Bacteria; Candidatus Eremiobacteraeota; NA; NA; NA; NA; NA; Candidatus Eremiobacteraeota bacterium (candidate division WPS-2 bacterium)	NA
1729713	GCA_001618605.1	Bacteria; Candidatus Fermentibacteria; Candidatus Fermentibacteria (class); Candidatus Fermentibacterales; Candidatus Fermentibacteraceae; Candidatus Fermentibacter; NA; Candidatus Fermentibacter daniensis	NA
1902299	GCA_001875255.1	Bacteria; Candidatus Fermentibacteria; NA; NA; NA; Candidatus Sabulitectum; NA; Candidatus Sabulitectum silens	NA
1953186	GCA_002430795.1	Bacteria; Candidatus Fermentibacteria; NA; NA; NA; NA; NA; candidate division Hyd24-12 bacterium UBA5938	NA
1953187	GCA_002436025.1	Bacteria; Candidatus Fermentibacteria; NA; NA; NA; NA; NA; candidate division Hyd24-12 bacterium UBA6080	NA
2044591	GCA_002748705.1	Bacteria; Candidatus Fermentibacteria; NA; NA; NA; NA; NA; Candidatus Fermentibacteria bacterium	NA
1052813	GCA_000397765.1	Bacteria; Candidatus Fervidibacteria; NA; NA; NA; NA; NA; Fervidibacteria bacterium JGI 0000001-G10	NA
1817858	GCA_001778315.1	Bacteria; Candidatus Firestonebacteria; NA; NA; NA; NA; NA; Candidatus Firestonebacteria bacterium GWA2_43_8	NA
1817859	GCA_001778355.1	Bacteria; Candidatus Firestonebacteria; NA; NA; NA; NA; NA; Candidatus Firestonebacteria bacterium RIFOXYA2_FULL_40_8	NA
1817861	GCA_001780375.1	Bacteria; Candidatus Firestonebacteria; NA; NA; NA; NA; NA; Candidatus Firestonebacteria bacterium RIFOXYC2_FULL_39_67	NA
2035406	GCA_002898535.1	Bacteria; Candidatus Fischerbacteria; NA; NA; NA; NA; NA; bacterium HR11	NA
1817863	GCA_001780385.1	Bacteria; Candidatus Fischerbacteria; NA; NA; NA; NA; NA; Candidatus Fischerbacteria bacterium RBG_13_37_8	NA
1817864	GCA_001778455.1	Bacteria; Candidatus Fraserbacteria; NA; NA; NA; NA; NA; Candidatus Fraserbacteria bacterium RBG_16_55_9	NA
1817865	GCA_001780805.1	Bacteria; Candidatus Glassbacteria; NA; NA; NA; NA; NA; Candidatus Glassbacteria bacterium GWA2_58_10	NA
2013807	GCA_002839855.1	Bacteria; Candidatus Goldbacteria; NA; NA; NA; NA; NA; Candidatus Goldbacteria bacterium HGW-Goldbacteria-1	NA
1033810	GCA_000215935.3	Bacteria; Candidatus Haloplasmatales; NA; Haloplasmatales; Haloplasmataceae; Haloplasma; Haloplasma contractile; Haloplasma contractile SSD-17B	NA
1274318	GCA_003586005.1	Bacteria; Candidatus Haloplasmatales; NA; Haloplasmatales; Haloplasmataceae; Inordinaticella; NA; Inordinaticella fortuita	NA
2099671	GCA_003559655.1	Bacteria; Candidatus Handelsmanbacteria; NA; NA; NA; NA; NA; Candidatus Handelsmanbacteria bacterium	NA
2030809	GCA_002746185.1	Bacteria; Candidatus Hydrogenedentes; NA; NA; NA; NA; NA; Candidatus Hydrogenedentes bacterium	NA
1805216	GCA_001871695.1	Bacteria; Candidatus Hydrogenedentes; NA; NA; NA; NA; NA; Candidatus Hydrogenedentes bacterium CG1_02_42_14	NA
1953211	GCA_002348185.1	Bacteria; Candidatus Hydrogenedentes; NA; NA; NA; NA; NA; Candidatus Hydrogenedentes bacterium UBA2224	NA
1953212	GCA_002422525.1	Bacteria; Candidatus Hydrogenedentes; NA; NA; NA; NA; NA; Candidatus Hydrogenedentes bacterium UBA6118	NA
1046982	GCA_000380785.1	Bacteria; Candidatus Hydrogenedentes; NA; NA; NA; NA; NA; Hydrogenedentes bacterium JGI 0000039-J10	NA
2250085	GCA_003644885.1	Bacteria; Candidatus Hydrothermae; NA; NA; NA; NA; NA; Candidatus Hydrothermae bacterium	NA
1935123	GCA_002011615.1	Bacteria; Candidatus Hydrothermae; NA; NA; NA; NA; NA; Candidatus Hydrothermae bacterium JdFR-72	NA
1935124	GCA_002011675.1	Bacteria; Candidatus Hydrothermae; NA; NA; NA; NA; NA; Candidatus Hydrothermae bacterium JdFR-73	NA
1935125	GCA_002010655.1	Bacteria; Candidatus Hydrothermae; NA; NA; NA; NA; NA; Candidatus Hydrothermae bacterium JdFR-74	NA
1935126	GCA_002011635.1	Bacteria; Candidatus Hydrothermae; NA; NA; NA; NA; NA; Candidatus Hydrothermae bacterium JdFR-75	NA
1895771	GCA_001899175.1	Bacteria; Candidatus Kapabacteria; NA; NA; NA; NA; NA; Candidatus Kapabacteria thiocyanatum	NA
1633643	GCA_001536065.1	Bacteria; Candidatus Kryptonia; NA; NA; NA; Candidatus Chrysopegis; NA; Candidatus Chrysopegis kryptomonas	NA
1643429	GCA_001442845.1	Bacteria; Candidatus Kryptonia; NA; NA; NA; Candidatus Kryptobacter; NA; Candidatus Kryptobacter tengchongensis	NA
1633631	GCA_001442925.1	Bacteria; Candidatus Kryptonia; NA; NA; NA; Candidatus Kryptonium; NA; Candidatus Kryptonium thompsoni	NA
1643428	GCA_001442855.1	Bacteria; Candidatus Kryptonia; NA; NA; NA; Candidatus Thermokryptus; NA; Candidatus Thermokryptus mobilis	NA
910047	GCA_000403035.1	Bacteria; Candidatus Latescibacteria; NA; NA; NA; Candidatus Latescibacter; Candidatus Latescibacter anaerobius; Candidatus Latescibacter anaerobius SCGC AAA252-E07	NA
1970771	GCA_002085285.1	Bacteria; Candidatus Latescibacteria; NA; NA; NA; NA; NA; Candidatus Latescibacteria bacterium 4484_7	NA
1703781	GCA_001302905.1	Bacteria; Candidatus Latescibacteria; NA; NA; NA; NA; NA; Latescibacteria bacterium DG_63	NA
910048	GCA_000478645.1	Bacteria; Candidatus Latescibacteria; NA; NA; NA; NA; NA; Latescibacteria bacterium SCGC AAA252-B13	NA
1047066	GCA_000402435.1	Bacteria; Candidatus Latescibacteria; NA; NA; NA; NA; NA; Latescibacteria bacterium SCGC AAA257-K07	NA
1817870	GCA_001784175.1	Bacteria; Candidatus Lindowbacteria; NA; NA; NA; NA; NA; Candidatus Lindowbacteria bacterium RIFCSPLOWO2_12_FULL_62_27	NA
2184347	GCA_003265975.1	Bacteria; Candidatus Margulisbacteria; Candidatus Marinamargulisbacteria; NA; NA; NA; NA; Candidatus Marinamargulisbacteria bacterium SCGC AAA071-K20	NA
2184343	GCA_003265885.1	Bacteria; Candidatus Margulisbacteria; Candidatus Marinamargulisbacteria; NA; NA; NA; NA; Candidatus Marinamargulisbacteria bacterium SCGC AG-343-D04	NA
1817873	GCA_001783275.1	Bacteria; Candidatus Margulisbacteria; Candidatus Riflemargulisbacteria; NA; NA; NA; NA; Candidatus Margulisbacteria bacterium GWF2_35_9	NA
2218525	GCA_003864475.1	Bacteria; Candidatus Margulisbacteria; Candidatus Termititenacia; Candidatus Termititenacales; Candidatus Termititenacaceae; Candidatus Termititenax; NA; Candidatus Termititenax persephonae	NA
1821775	GCA_001784515.1	Bacteria; Candidatus Margulisbacteria; NA; NA; NA; NA; NA; Candidatus Margulisbacteria bacterium GWF2_38_17	NA
1975524	GCA_002774355.1	Bacteria; Candidatus Marinimicrobia; NA; NA; NA; NA; NA; Candidatus Marinimicrobia bacterium CG08_land_8_20_14_0_20_45_22	NA
1811604	GCA_001626685.1	Bacteria; Candidatus Marinimicrobia; NA; NA; NA; NA; NA; Candidatus Marinimicrobia bacterium REDSEA-S15_B10	NA
1953247	GCA_002452555.1	Bacteria; Candidatus Marinimicrobia; NA; NA; NA; NA; NA; Candidatus Marinimicrobia bacterium UBA6817	NA
1635280	GCA_001509335.1	Bacteria; Candidatus Marinimicrobia; NA; NA; NA; NA; NA; Marinimicrobia bacterium 46_43	NA
1047055	GCA_000405265.1	Bacteria; Candidatus Marinimicrobia; NA; NA; NA; NA; NA; Marinimicrobia bacterium JGI 0000039-D08	NA
2703815	GCA_008086245.1	Bacteria; Candidatus Mcinerneyibacteria; Candidatus Mcinerneyibacteriota; Candidatus Mcinerneyibacteriales; Candidatus Mcinerneyibacteriaceae; NA; NA; Candidatus Mcinerneyibacterium aminivorans	NA
1906166	GCA_001899385.1	Bacteria; Candidatus Melainabacteria; NA; Candidatus Caenarcaniphilales; NA; Candidatus Caenarcanum; NA; Candidatus Caenarcanum bioreactoricola	NA
1906167	GCA_001899395.1	Bacteria; Candidatus Melainabacteria; NA; Candidatus Gastranaerophilales; NA; NA; NA; Candidatus Gastranaerophilales bacterium Zag_111	NA
1801604	GCA_001784535.1	Bacteria; Candidatus Melainabacteria; NA; NA; NA; NA; NA; Candidatus Melainabacteria bacterium GWA2_34_9	NA
1801607	GCA_001784555.1	Bacteria; Candidatus Melainabacteria; NA; NA; NA; NA; NA; Candidatus Melainabacteria bacterium RIFCSPHIGHO2_02_FULL_34_12	NA
758823	GCA_001858525.1	Bacteria; Candidatus Melainabacteria; NA; Vampirovibrionales; NA; Vampirovibrio; NA; Vampirovibrio chlorellavorus	NA
1609969	GCA_000954095.1	Bacteria; Candidatus Omnitrophica; NA; NA; NA; Candidatus Omnitrophus; NA; Candidatus Omnitrophus magneticus	NA
1801814	GCA_001803975.1	Bacteria; Candidatus Omnitrophica; NA; NA; NA; NA; NA; Omnitrophica bacterium GWA2_41_15	NA
1617433	GCA_001567115.1	Bacteria; Candidatus Omnitrophica; NA; NA; NA; NA; NA; Omnitrophica bacterium OLB16	NA
1801835	GCA_001804345.1	Bacteria; Candidatus Omnitrophica; NA; NA; NA; NA; NA; Omnitrophica bacterium RIFOXYB12_FULL_50_7	NA
1703776	GCA_001303645.1	Bacteria; Candidatus Omnitrophica; NA; NA; NA; NA; NA; Omnitrophica WOR_2 bacterium SM23_29	NA
1986651	GCA_002168185.1	Bacteria; Candidatus Poribacteria; NA; NA; NA; NA; NA; bacterium TMED15	NA
2026781	GCA_002686625.1	Bacteria; Candidatus Poribacteria; NA; NA; NA; NA; NA; Candidatus Poribacteria bacterium	NA
2014291	GCA_002781765.1	Bacteria; Candidatus Ratteibacteria; NA; NA; NA; NA; NA; bacterium (Candidatus Ratteibacteria) CG15_BIG_FIL_POST_REV_8_21_14_020_41_12	NA
2014292	GCA_002771935.1	Bacteria; Candidatus Ratteibacteria; NA; NA; NA; NA; NA; bacterium (Candidatus Ratteibacteria) CG23_combo_of_CG06-09_8_20_14_all_48_7	NA
1817884	GCA_001789195.1	Bacteria; Candidatus Raymondbacteria; NA; NA; NA; NA; NA; Candidatus Raymondbacteria bacterium RifOxyA12_full_50_37	NA
2268124	GCA_003327425.1	Bacteria; Candidatus Riflebacteria; Candidatus Ozemobacteria; NA; Candidatus Ozemobacteraceae; Candidatus Ozemobacter; NA; Candidatus Ozemobacter sibiricus	NA
2053586	GCA_003446455.1	Bacteria; Candidatus Riflebacteria; NA; NA; NA; NA; NA; Candidatus Riflebacteria bacterium	NA
1817874	GCA_001787855.1	Bacteria; Candidatus Riflebacteria; NA; NA; NA; NA; NA; Candidatus Riflebacteria bacterium GWC2_50_8	NA
2013830	GCA_002839435.1	Bacteria; Candidatus Riflebacteria; NA; NA; NA; NA; NA; Candidatus Riflebacteria bacterium HGW-Riflebacteria-2	NA
1805353	GCA_001919045.1	Bacteria; Candidatus Rokubacteria; NA; NA; NA; NA; NA; Candidatus Rokubacteria bacterium 13_1_40CM_2_68_13	NA
1805372	GCA_001914535.1	Bacteria; Candidatus Rokubacteria; NA; NA; NA; NA; NA; Candidatus Rokubacteria bacterium 13_2_20CM_69_15_1	NA
1802095	GCA_001788395.1	Bacteria; Candidatus Rokubacteria; NA; NA; NA; NA; NA; Candidatus Rokubacteria bacterium GWA2_70_23	NA
1802100	GCA_001788445.1	Bacteria; Candidatus Rokubacteria; NA; NA; NA; NA; NA; Candidatus Rokubacteria bacterium RBG_16_73_20	NA
1802109	GCA_001788595.1	Bacteria; Candidatus Rokubacteria; NA; NA; NA; NA; NA; Candidatus Rokubacteria bacterium RIFCSPLOWO2_12_FULL_71_19	NA
2014293	GCA_002774365.1	Bacteria; Candidatus Saganbacteria; NA; NA; NA; NA; NA; Candidatus Saganbacteria bacterium CG08_land_8_20_14_0_20_45_16	NA
2419984	GCA_003695725.1	Bacteria; Candidatus Schekmanbacteria; NA; NA; NA; NA; NA; Candidatus Schekmanbacteria bacterium	NA
1817878	GCA_001790695.1	Bacteria; Candidatus Schekmanbacteria; NA; NA; NA; NA; NA; Candidatus Schekmanbacteria bacterium RBG_13_48_7	NA
1817879	GCA_001788635.1	Bacteria; Candidatus Schekmanbacteria; NA; NA; NA; NA; NA; Candidatus Schekmanbacteria bacterium RBG_16_38_10	NA
1817880	GCA_001790715.1	Bacteria; Candidatus Schekmanbacteria; NA; NA; NA; NA; NA; Candidatus Schekmanbacteria bacterium RBG_16_38_11	NA
1817881	GCA_001790785.1	Bacteria; Candidatus Schekmanbacteria; NA; NA; NA; NA; NA; Candidatus Schekmanbacteria bacterium RIFCSPHIGHO2_02_FULL_38_11	NA
2014295	GCA_002771895.1	Bacteria; Candidatus Stahlbacteria; NA; NA; NA; NA; NA; bacterium (Candidatus Stahlbacteria) CG23_combo_of_CG06-09_8_20_14_all_34_7	NA
2014296	GCA_002771845.1	Bacteria; Candidatus Stahlbacteria; NA; NA; NA; NA; NA; bacterium (Candidatus Stahlbacteria) CG23_combo_of_CG06-09_8_20_14_all_40_9	NA
2250252	GCA_003290465.1	Bacteria; Candidatus Sumerlaeota; Candidatus Sumerlaeia; Candidatus Sumerlaeales; Candidatus Sumerlaeaceae; Candidatus Sumerlaea; NA; Candidatus Sumerlaea chitinovorans	NA
1046935	GCA_000404445.1	Bacteria; Candidatus Sumerlaeota; NA; NA; NA; NA; NA; BRC1 bacterium SCGC AAA257-C11	NA
2013722	GCA_002842095.1	Bacteria; Candidatus Sumerlaeota; NA; NA; NA; NA; NA; candidate division BRC1 bacterium HGW-BRC1-1	NA
1703761	GCA_001304075.1	Bacteria; Candidatus Sumerlaeota; NA; NA; NA; NA; NA; candidate division BRC1 bacterium SM23_51	NA
2107588	GCA_003501375.1	Bacteria; Candidatus Sumerlaeota; NA; NA; NA; NA; NA; Candidatus Sumerlaeota bacterium	NA
1975017	GCA_002792165.1	Bacteria; Candidatus Tagabacteria; NA; NA; NA; NA; NA; Candidatus Tagabacteria bacterium CG_4_10_14_0_2_um_filter_40_13	NA
1975020	GCA_002779875.1	Bacteria; Candidatus Tagabacteria; NA; NA; NA; NA; NA; Candidatus Tagabacteria bacterium CG03_land_8_20_14_0_80_41_22	NA
1975022	GCA_002793575.1	Bacteria; Candidatus Tagabacteria; NA; NA; NA; NA; NA; Candidatus Tagabacteria bacterium CG10_big_fil_rev_8_21_14_0_10_40_13	NA
1802296	GCA_001822475.1	Bacteria; Candidatus Tagabacteria; NA; NA; NA; NA; NA; Candidatus Tagabacteria bacterium RIFCSPLOWO2_01_FULL_42_9	NA
1802342	GCA_001790935.1	Bacteria; Candidatus Tectomicrobia; NA; NA; NA; NA; NA; Candidatus Tectomicrobia bacterium RIFCSPLOWO2_02_FULL_70_19	NA
2053636	GCA_003520685.1	Bacteria; Candidatus Veblenbacteria; NA; NA; NA; NA; NA; Candidatus Veblenbacteria bacterium	NA
1802427	GCA_001822975.1	Bacteria; Candidatus Veblenbacteria; NA; NA; NA; NA; NA; Candidatus Veblenbacteria bacterium RIFOXYA2_FULL_42_9	NA
1802429	GCA_001823015.1	Bacteria; Candidatus Veblenbacteria; NA; NA; NA; NA; NA; Candidatus Veblenbacteria bacterium RIFOXYA2_FULL_43_11	NA
1802426	GCA_001824795.1	Bacteria; Candidatus Veblenbacteria; NA; NA; NA; NA; NA; Candidatus Veblenbacteria bacterium RIFOXYA2_FULL_43_13	NA
1802425	GCA_001824755.1	Bacteria; Candidatus Veblenbacteria; NA; NA; NA; NA; NA; Candidatus Veblenbacteria bacterium RIFOXYA2_FULL_43_9	NA
1817813	GCA_001791795.1	Bacteria; Candidatus Wallbacteria; NA; NA; NA; NA; NA; Candidatus Wallbacteria bacterium GWC2_49_35	NA
2013854	GCA_002838975.1	Bacteria; Candidatus Wallbacteria; NA; NA; NA; NA; NA; Candidatus Wallbacteria bacterium HGW-Wallbacteria-1	NA
83558	GCA_001007025.1	Bacteria; Chlamydiae; Chlamydiia; Chlamydiales; Chlamydiaceae; Chlamydia; NA; Chlamydia pneumoniae	NA
1895743	GCA_001897225.1	Bacteria; Chlamydiae; Chlamydiia; Chlamydiales; NA; NA; NA; Chlamydiales bacterium 38-26	NA
1871324	GCA_900093625.1	Bacteria; Chlamydiae; Chlamydiia; Chlamydiales; NA; NA; NA; Chlamydiales bacterium SCGC AG-110-M15	NA
1437425	GCA_000750955.1	Bacteria; Chlamydiae; Chlamydiia; Parachlamydiales; Criblamydiaceae; Criblamydia; Criblamydia sequanensis; Criblamydia sequanensis CRIB-18	NA
765952	GCA_000253035.1	Bacteria; Chlamydiae; Chlamydiia; Parachlamydiales; Parachlamydiaceae; Parachlamydia; Parachlamydia acanthamoebae; Parachlamydia acanthamoebae UV-7	NA
331113	GCA_000237205.1	Bacteria; Chlamydiae; Chlamydiia; Parachlamydiales; Simkaniaceae; Simkania; Simkania negevensis; Simkania negevensis Z	NA
1797610	GCA_001796285.1	Bacteria; Chlamydiae; NA; NA; NA; NA; NA; Chlamydiae bacterium RIFCSPLOWO2_12_FULL_45_20	NA
1868324	GCA_002794105.1	Bacteria; Chlorobi; Chlorobia; Chlorobiales; Candidatus Thermochlorobacteriaceae; Candidatus Thermochlorobacter; NA; Candidatus Thermochlorobacter aerophilum	NA
1519464	GCA_000724175.1	Bacteria; Chlorobi; Chlorobia; Chlorobiales; Candidatus Thermochlorobacteriaceae; NA; NA; Candidatus Thermochlorobacteriaceae bacterium GBChlB	NA
194439	GCA_000006985.1	Bacteria; Chlorobi; Chlorobia; Chlorobiales; Chlorobiaceae; Chlorobaculum; Chlorobaculum tepidum; Chlorobaculum tepidum TLS	NA
1674889	GCA_001602925.1	Bacteria; Chlorobi; Chlorobia; Chlorobiales; NA; NA; NA; Chlorobiales bacterium Clorobi_01	NA
2268192	GCA_003695605.1	Bacteria; Chlorobi; NA; NA; NA; NA; NA; Chlorobi bacterium	NA
1619898	GCA_001567195.1	Bacteria; Chlorobi; NA; NA; NA; NA; NA; Chlorobi bacterium OLB7	NA
926569	GCA_000199675.1	Bacteria; Chloroflexi; Anaerolineae; Anaerolineales; Anaerolineaceae; Anaerolinea; Anaerolinea thermophila; Anaerolinea thermophila UNI-1	NA
1986204	GCA_900184705.1	Bacteria; Chloroflexi; Anaerolineae; Anaerolineales; Anaerolineaceae; Brevefilum; NA; Brevefilum fermentans	NA
1889813	GCA_001717545.1	Bacteria; Chloroflexi; Anaerolineae; Anaerolineales; Anaerolineaceae; NA; NA; Anaerolineaceae bacterium oral taxon 439	NA
872965	GCA_001293545.1	Bacteria; Chloroflexi; Ardenticatenia; Ardenticatenales; Ardenticatenaceae; Ardenticatena; NA; Ardenticatena maritima	NA
1806508	GCA_900066015.1	Bacteria; Chloroflexi; Ardenticatenia; Ardenticatenales; Ardenticatenaceae; Candidatus Promineofilum; NA; Candidatus Promineofilum breve	NA
926550	GCA_000281175.1	Bacteria; Chloroflexi; Caldilineae; Caldilineales; Caldilineaceae; Caldilinea; Caldilinea aerophila; Caldilinea aerophila DSM 14535 = NBRC 104270	NA
1919271	GCA_002238555.1	Bacteria; Chloroflexi; Caldilineae; Caldilineales; Caldilineaceae; NA; NA; Caldilineaceae bacterium bin34	NA
1674890	GCA_001602945.1	Bacteria; Chloroflexi; Caldilineae; Caldilineales; NA; NA; NA; Caldilineales bacterium Chloro_01	NA
2364220	GCA_003693775.1	Bacteria; Chloroflexi; Candidatus Thermofonsia; NA; NA; NA; NA; Candidatus Thermofonsia bacterium	NA
2364211	GCA_002794505.1	Bacteria; Chloroflexi; Candidatus Thermofonsia; NA; NA; NA; NA; Candidatus Thermofonsia Clade 2 bacterium	NA
324602	GCA_000018865.1	Bacteria; Chloroflexi; Chloroflexia; Chloroflexales; Chloroflexaceae; Chloroflexus; Chloroflexus aurantiacus; Chloroflexus aurantiacus J-10-fl	NA
765420	GCA_000152145.1	Bacteria; Chloroflexi; Chloroflexia; Chloroflexales; Oscillochloridaceae; Oscillochloris; Oscillochloris trichoides; Oscillochloris trichoides DG-6	NA
357808	GCA_000016665.1	Bacteria; Chloroflexi; Chloroflexia; Chloroflexales; Roseiflexaceae; Roseiflexus; NA; Roseiflexus sp. RS-1	NA
70996	GCA_001306135.1	Bacteria; Chloroflexi; Chloroflexia; Herpetosiphonales; Herpetosiphonaceae; Herpetosiphon; NA; Herpetosiphon geysericola	NA
71864	GCA_003512625.1	Bacteria; Chloroflexi; Chloroflexia; Herpetosiphonales; Herpetosiphonaceae; Herpetosiphon; NA; Herpetosiphon sp.	NA
243164	GCA_000011905.1	Bacteria; Chloroflexi; Dehalococcoidia; Dehalococcoidales; Dehalococcoidaceae; Dehalococcoides; Dehalococcoides mccartyi; Dehalococcoides mccartyi 195	NA
552811	GCA_000143165.1	Bacteria; Chloroflexi; Dehalococcoidia; NA; NA; Dehalogenimonas; Dehalogenimonas lykanthroporepellens; Dehalogenimonas lykanthroporepellens BL-DC-9	NA
1839801	GCA_001953175.1	Bacteria; Chloroflexi; Dehalococcoidia; NA; NA; Dehalogenimonas; NA; Dehalogenimonas formicexedens	NA
1805224	GCA_001920235.1	Bacteria; Chloroflexi; Ktedonobacteria; Ktedonobacterales; Ktedonobacteraceae; Ktedonobacter; NA; Ktedonobacter sp. 13_1_20CM_3_54_15	NA
1382306	GCA_000702505.1	Bacteria; Chloroflexi; Ktedonobacteria; Thermogemmatisporales; Thermogemmatisporaceae; Thermogemmatispora; NA; Thermogemmatispora carboxidivorans	NA
732234	GCA_001748285.1	Bacteria; Chloroflexi; Ktedonobacteria; Thermogemmatisporales; Thermogemmatisporaceae; Thermogemmatispora; NA; Thermogemmatispora onikobensis	NA
1825093	GCA_003268475.1	Bacteria; Chloroflexi; Ktedonobacteria; Thermogemmatisporales; Thermogemmatisporaceae; Thermogemmatispora; NA; Thermogemmatispora tikiterensis	NA
2420334	GCA_003694475.1	Bacteria; Chloroflexi; Thermoflexia; NA; NA; NA; NA; Thermoflexia bacterium	NA
1495650	GCA_002563855.1	Bacteria; Chloroflexi; Thermoflexia; Thermoflexales; Thermoflexaceae; Thermoflexus; NA; Thermoflexus hugenholtzii	NA
877466	GCA_900187885.1	Bacteria; Chloroflexi; Thermoflexia; Thermoflexales; Thermoflexaceae; Thermoflexus; Thermoflexus hugenholtzii; Thermoflexus hugenholtzii JAD2	NA
1129897	GCA_000297255.1	Bacteria; Chloroflexi; Thermomicrobia; Sphaerobacterales; Sphaerobacteraceae; Nitrolancea; Nitrolancea hollandica; Nitrolancea hollandica Lb	NA
479434	GCA_000024985.1	Bacteria; Chloroflexi; Thermomicrobia; Sphaerobacterales; Sphaerobacteraceae; Sphaerobacter; Sphaerobacter thermophilus; Sphaerobacter thermophilus DSM 20745	NA
309801	GCA_000021685.1	Bacteria; Chloroflexi; Thermomicrobia; Thermomicrobiales; Thermomicrobiaceae; Thermomicrobium; Thermomicrobium roseum; Thermomicrobium roseum DSM 5159	NA
118005	GCA_000469585.1	Bacteria; Chrysiogenetes; Chrysiogenetes; Chrysiogenales; Chrysiogenaceae; Chrysiogenes; Chrysiogenes arsenatis; Chrysiogenes arsenatis DSM 11915	NA
653733	GCA_000177635.2	Bacteria; Chrysiogenetes; Chrysiogenetes; Chrysiogenales; Chrysiogenaceae; Desulfurispirillum; Desulfurispirillum indicum; Desulfurispirillum indicum S5	NA
1259795	GCA_000378005.1	Bacteria; Coprothermobacterota; Coprothermobacteria; Coprothermobacterales; Coprothermobacteraceae; Coprothermobacter; Coprothermobacter platensis; Coprothermobacter platensis DSM 11748	NA
309798	GCA_000020945.1	Bacteria; Coprothermobacterota; Coprothermobacteria; Coprothermobacterales; Coprothermobacteraceae; Coprothermobacter; Coprothermobacter proteolyticus; Coprothermobacter proteolyticus DSM 5265	NA
55509	GCA_003476705.1	Bacteria; Coprothermobacterota; Coprothermobacteria; Coprothermobacterales; Coprothermobacteraceae; Coprothermobacter; NA; Coprothermobacter sp.	NA
1618345	GCA_000993275.1	Bacteria; CPR; candidate division CPR2; NA; NA; NA; NA; NA; candidate division CPR2 bacterium GW2011_GWC2_39_10	NA
1618348	GCA_000995395.1	Bacteria; CPR; candidate division CPR2; NA; NA; NA; NA; NA; candidate division CPR2 bacterium GW2011_GWD2_39_7	NA
1968527	GCA_002084955.1	Bacteria; CPR; candidate division CPR3; NA; NA; NA; NA; NA; candidate division CPR3 bacterium 4484_211	NA
1797702	GCA_001771155.1	Bacteria; CPR; candidate division CPR3; NA; NA; NA; NA; NA; candidate division CPR3 bacterium RIFOXYA2_FULL_35_13	NA
1641389	GCA_001509035.1	Bacteria; CPR; candidate division WS6; NA; NA; NA; NA; NA; candidate division WS6 bacterium 34_10	NA
1619100	GCA_000993565.1	Bacteria; CPR; candidate division WS6; NA; NA; NA; NA; NA; candidate division WS6 bacterium GW2011_GWF2_39_15	NA
1617426	GCA_001567355.1	Bacteria; CPR; candidate division WS6; NA; NA; NA; NA; NA; candidate division WS6 bacterium OLB20	NA
1617427	GCA_001567305.1	Bacteria; CPR; candidate division WS6; NA; NA; NA; NA; NA; candidate division WS6 bacterium OLB21	NA
1975080	GCA_002791395.1	Bacteria; CPR; candidate division WWE3; NA; NA; NA; NA; NA; candidate division WWE3 bacterium CG_4_9_14_3_um_filter_39_7	NA
1975090	GCA_002774775.1	Bacteria; CPR; candidate division WWE3; NA; NA; NA; NA; NA; candidate division WWE3 bacterium CG10_big_fil_rev_8_21_14_0_10_32_10	NA
1394710	GCA_000503835.1	Bacteria; CPR; candidate division WWE3; NA; NA; NA; NA; NA; candidate division WWE3 bacterium RAAC2_WWE3_1	NA
1802610	GCA_001772535.1	Bacteria; CPR; candidate division WWE3; NA; NA; NA; NA; NA; candidate division WWE3 bacterium RBG_16_37_10	NA
1953407	GCA_002305115.1	Bacteria; CPR; candidate division WWE3; NA; NA; NA; NA; NA; candidate division WWE3 bacterium UBA1401	NA
1817814	GCA_001773455.1	Bacteria; CPR; Candidatus Abawacabacteria; NA; NA; NA; NA; NA; Candidatus Abawacabacteria bacterium RBG_16_42_10	NA
1618608	GCA_001004205.1	Bacteria; CPR; Candidatus Adlerbacteria; NA; NA; NA; NA; NA; Candidatus Adlerbacteria bacterium GW2011_GWC1_50_9	NA
1618354	GCA_001002405.1	Bacteria; CPR; Candidatus Amesbacteria; NA; NA; NA; NA; NA; Candidatus Amesbacteria bacterium GW2011_GWA1_47_20	NA
1618366	GCA_001001555.1	Bacteria; CPR; Candidatus Amesbacteria; NA; NA; NA; NA; NA; Candidatus Amesbacteria bacterium GW2011_GWC2_45_19	NA
1797252	GCA_001773615.1	Bacteria; CPR; Candidatus Amesbacteria; NA; NA; NA; NA; NA; Candidatus Amesbacteria bacterium RIFCSPHIGHO2_01_FULL_48_32	NA
1797263	GCA_001773775.1	Bacteria; CPR; Candidatus Amesbacteria; NA; NA; NA; NA; NA; Candidatus Amesbacteria bacterium RIFOXYB1_FULL_44_23	NA
1797265	GCA_001773795.1	Bacteria; CPR; Candidatus Amesbacteria; NA; NA; NA; NA; NA; Candidatus Amesbacteria bacterium RIFOXYB1_FULL_47_13	NA
2053502	GCA_003229735.1	Bacteria; CPR; Candidatus Andersenbacteria; NA; NA; NA; NA; NA; Candidatus Andersenbacteria bacterium	NA
1974485	GCA_002778765.1	Bacteria; CPR; Candidatus Andersenbacteria; NA; NA; NA; NA; NA; Candidatus Andersenbacteria bacterium CG10_big_fil_rev_8_21_14_0_10_54_11	NA
1797280	GCA_001817065.1	Bacteria; CPR; Candidatus Andersenbacteria; NA; NA; NA; NA; NA; Candidatus Andersenbacteria bacterium RIFCSPHIGHO2_02_FULL_46_16	NA
1797281	GCA_001817095.1	Bacteria; CPR; Candidatus Andersenbacteria; NA; NA; NA; NA; NA; Candidatus Andersenbacteria bacterium RIFCSPHIGHO2_12_FULL_45_11	NA
1797282	GCA_001817115.1	Bacteria; CPR; Candidatus Andersenbacteria; NA; NA; NA; NA; NA; Candidatus Andersenbacteria bacterium RIFCSPHIGHO2_12_FULL_45_11b	NA
1618618	GCA_001002685.1	Bacteria; CPR; Candidatus Azambacteria; NA; NA; NA; NA; NA; Candidatus Azambacteria bacterium GW2011_GWB2_46_37	NA
1797298	GCA_001774085.1	Bacteria; CPR; Candidatus Azambacteria; NA; NA; NA; NA; NA; Candidatus Azambacteria bacterium RIFCSPLOWO2_01_FULL_46_25	NA
1974494	GCA_002788175.1	Bacteria; CPR; Candidatus Beckwithbacteria; NA; NA; NA; NA; NA; Candidatus Beckwithbacteria bacterium CG_4_9_14_0_2_um_filter_47_11	NA
1974495	GCA_002773945.1	Bacteria; CPR; Candidatus Beckwithbacteria; NA; NA; NA; NA; NA; Candidatus Beckwithbacteria bacterium CG10_big_fil_rev_8_21_14_0_10_34_10	NA
1974497	GCA_002771325.1	Bacteria; CPR; Candidatus Beckwithbacteria; NA; NA; NA; NA; NA; Candidatus Beckwithbacteria bacterium CG23_combo_of_CG06-09_8_20_14_all_34_8	NA
1618372	GCA_001029675.1	Bacteria; CPR; Candidatus Beckwithbacteria; NA; NA; NA; NA; NA; Candidatus Beckwithbacteria bacterium GW2011_GWC1_49_16	NA
1797457	GCA_001776045.1	Bacteria; CPR; Candidatus Beckwithbacteria; NA; NA; NA; NA; NA; Candidatus Beckwithbacteria bacterium RBG_13_42_9	NA
1618331	GCA_000991925.1	Bacteria; CPR; Candidatus Berkelbacteria; NA; NA; NA; NA; NA; Berkelbacteria bacterium GW2011_GWA1_36_9	NA
1618334	GCA_000993135.1	Bacteria; CPR; Candidatus Berkelbacteria; NA; NA; NA; NA; NA; Berkelbacteria bacterium GW2011_GWA2_38_9	NA
1618337	GCA_001029735.1	Bacteria; CPR; Candidatus Berkelbacteria; NA; NA; NA; NA; NA; Berkelbacteria bacterium GW2011_GWE1_39_12	NA
1974514	GCA_002773985.1	Bacteria; CPR; Candidatus Berkelbacteria; NA; NA; NA; NA; NA; Candidatus Berkelbacteria bacterium CG10_big_fil_rev_8_21_14_0_10_43_13	NA
1797472	GCA_001776195.1	Bacteria; CPR; Candidatus Berkelbacteria; NA; NA; NA; NA; NA; Candidatus Berkelbacteria bacterium RIFOXYA2_FULL_43_10	NA
1797513	GCA_001816385.1	Bacteria; CPR; Candidatus Blackburnbacteria; NA; NA; NA; NA; NA; Candidatus Blackburnbacteria bacterium RIFCSPHIGHO2_01_FULL_43_15b	NA
1797515	GCA_001816405.1	Bacteria; CPR; Candidatus Blackburnbacteria; NA; NA; NA; NA; NA; Candidatus Blackburnbacteria bacterium RIFCSPHIGHO2_02_FULL_39_13	NA
1797517	GCA_001816895.1	Bacteria; CPR; Candidatus Blackburnbacteria; NA; NA; NA; NA; NA; Candidatus Blackburnbacteria bacterium RIFCSPHIGHO2_12_FULL_41_13b	NA
1797518	GCA_001816455.1	Bacteria; CPR; Candidatus Blackburnbacteria; NA; NA; NA; NA; NA; Candidatus Blackburnbacteria bacterium RIFCSPHIGHO2_12_FULL_44_25	NA
1974525	GCA_002773855.1	Bacteria; CPR; Candidatus Buchananbacteria; NA; NA; NA; NA; NA; Candidatus Buchananbacteria bacterium CG10_big_fil_rev_8_21_14_0_10_33_19	NA
1974526	GCA_002773845.1	Bacteria; CPR; Candidatus Buchananbacteria; NA; NA; NA; NA; NA; Candidatus Buchananbacteria bacterium CG10_big_fil_rev_8_21_14_0_10_42_9	NA
1797530	GCA_001817255.1	Bacteria; CPR; Candidatus Buchananbacteria; NA; NA; NA; NA; NA; Candidatus Buchananbacteria bacterium RBG_13_36_9	NA
1797540	GCA_001817455.1	Bacteria; CPR; Candidatus Buchananbacteria; NA; NA; NA; NA; NA; Candidatus Buchananbacteria bacterium RIFCSPHIGHO2_02_FULL_40_13	NA
1797542	GCA_001817495.1	Bacteria; CPR; Candidatus Buchananbacteria; NA; NA; NA; NA; NA; Candidatus Buchananbacteria bacterium RIFCSPHIGHO2_02_FULL_56_16	NA
1618631	GCA_000990865.1	Bacteria; CPR; Candidatus Campbellbacteria; NA; NA; NA; NA; NA; Candidatus Campbellbacteria bacterium GW2011_GWD1_35_49	NA
1797582	GCA_001774495.1	Bacteria; CPR; Candidatus Campbellbacteria; NA; NA; NA; NA; NA; Candidatus Campbellbacteria bacterium RIFOXYC2_FULL_35_25	NA
2081795	GCA_003176165.1	Bacteria; CPR; Candidatus Cerribacteria; NA; NA; NA; NA; NA; Candidatus Cerribacteria bacterium Amazon FNV 2010 28 9	NA
1797589	GCA_001816575.1	Bacteria; CPR; Candidatus Chisholmbacteria; NA; NA; NA; NA; NA; Candidatus Chisholmbacteria bacterium RIFCSPHIGHO2_01_FULL_48_12	NA
1797590	GCA_001816905.1	Bacteria; CPR; Candidatus Chisholmbacteria; NA; NA; NA; NA; NA; Candidatus Chisholmbacteria bacterium RIFCSPHIGHO2_01_FULL_49_18	NA
1797594	GCA_001816955.1	Bacteria; CPR; Candidatus Chisholmbacteria; NA; NA; NA; NA; NA; Candidatus Chisholmbacteria bacterium RIFCSPLOWO2_01_FULL_50_28	NA
1974534	GCA_002773775.1	Bacteria; CPR; Candidatus Collierbacteria; NA; NA; NA; NA; NA; Candidatus Collierbacteria bacterium CG10_big_fil_rev_8_21_14_0_10_43_36	NA
1974536	GCA_002781625.1	Bacteria; CPR; Candidatus Collierbacteria; NA; NA; NA; NA; NA; Candidatus Collierbacteria bacterium CG17_big_fil_post_rev_8_21_14_2_50_45_7	NA
1618388	GCA_001001485.1	Bacteria; CPR; Candidatus Collierbacteria; NA; NA; NA; NA; NA; Candidatus Collierbacteria bacterium GW2011_GWB2_45_17	NA
1817724	GCA_001774555.1	Bacteria; CPR; Candidatus Collierbacteria; NA; NA; NA; NA; NA; Candidatus Collierbacteria bacterium RIFCSPLOWO2_01_FULL_50_23	NA
1817728	GCA_001774615.1	Bacteria; CPR; Candidatus Collierbacteria; NA; NA; NA; NA; NA; Candidatus Collierbacteria bacterium RIFOXYB1_FULL_49_13	NA
1618405	GCA_000995995.1	Bacteria; CPR; Candidatus Curtissbacteria; NA; NA; NA; NA; NA; Candidatus Curtissbacteria bacterium GW2011_GWA1_40_16	NA
1797708	GCA_001774755.1	Bacteria; CPR; Candidatus Curtissbacteria; NA; NA; NA; NA; NA; Candidatus Curtissbacteria bacterium RIFCSPHIGHO2_01_FULL_34_40	NA
1797711	GCA_001776335.1	Bacteria; CPR; Candidatus Curtissbacteria; NA; NA; NA; NA; NA; Candidatus Curtissbacteria bacterium RIFCSPHIGHO2_01_FULL_41_11	NA
1797729	GCA_001775025.1	Bacteria; CPR; Candidatus Curtissbacteria; NA; NA; NA; NA; NA; Candidatus Curtissbacteria bacterium RIFCSPLOWO2_01_FULL_42_26	NA
1797735	GCA_001775085.1	Bacteria; CPR; Candidatus Curtissbacteria; NA; NA; NA; NA; NA; Candidatus Curtissbacteria bacterium RIFCSPLOWO2_12_FULL_38_9	NA
1618430	GCA_000994095.1	Bacteria; CPR; Candidatus Daviesbacteria; NA; NA; NA; NA; NA; Candidatus Daviesbacteria bacterium GW2011_GWC1_40_9	NA
1797779	GCA_001776815.1	Bacteria; CPR; Candidatus Daviesbacteria; NA; NA; NA; NA; NA; Candidatus Daviesbacteria bacterium RIFCSPHIGHO2_12_FULL_38_25	NA
1797780	GCA_001776835.1	Bacteria; CPR; Candidatus Daviesbacteria; NA; NA; NA; NA; NA; Candidatus Daviesbacteria bacterium RIFCSPHIGHO2_12_FULL_43_11	NA
1797781	GCA_001777105.1	Bacteria; CPR; Candidatus Daviesbacteria; NA; NA; NA; NA; NA; Candidatus Daviesbacteria bacterium RIFCSPHIGHO2_12_FULL_47_45	NA
1797801	GCA_001777495.1	Bacteria; CPR; Candidatus Daviesbacteria; NA; NA; NA; NA; NA; Candidatus Daviesbacteria bacterium RIFOXYD1_FULL_41_10	NA
2099670	GCA_003554185.1	Bacteria; CPR; Candidatus Dojkabacteria; NA; NA; NA; NA; NA; Candidatus Dojkabacteria bacterium	NA
2014249	GCA_002793355.1	Bacteria; CPR; Candidatus Dojkabacteria; NA; NA; NA; NA; NA; Candidatus Dojkabacteria bacterium CG_4_10_14_0_2_um_filter_Dojkabacteria_WS6_41_15	NA
1953392	GCA_002335495.1	Bacteria; CPR; Candidatus Dojkabacteria; NA; NA; NA; NA; NA; Candidatus Dojkabacteria bacterium UBA2022	NA
1953394	GCA_002328465.1	Bacteria; CPR; Candidatus Dojkabacteria; NA; NA; NA; NA; NA; Candidatus Dojkabacteria bacterium UBA2222	NA
2052150	GCA_003151625.1	Bacteria; CPR; Candidatus Doudnabacteria; NA; NA; NA; NA; NA; Candidatus Doudnabacteria bacterium	NA
1974551	GCA_002773695.1	Bacteria; CPR; Candidatus Doudnabacteria; NA; NA; NA; NA; NA; Candidatus Doudnabacteria bacterium CG10_big_fil_rev_8_21_14_0_10_41_10	NA
1817818	GCA_001777545.1	Bacteria; CPR; Candidatus Doudnabacteria; NA; NA; NA; NA; NA; Candidatus Doudnabacteria bacterium RIFCSPHIGHO2_01_43_10	NA
1817824	GCA_001779925.1	Bacteria; CPR; Candidatus Doudnabacteria; NA; NA; NA; NA; NA; Candidatus Doudnabacteria bacterium RIFCSPHIGHO2_01_FULL_46_14	NA
1817825	GCA_001777575.1	Bacteria; CPR; Candidatus Doudnabacteria; NA; NA; NA; NA; NA; Candidatus Doudnabacteria bacterium RIFCSPHIGHO2_01_FULL_46_24	NA
1974567	GCA_002773655.1	Bacteria; CPR; Candidatus Falkowbacteria; NA; NA; NA; NA; NA; Candidatus Falkowbacteria bacterium CG10_big_fil_rev_8_21_14_0_10_43_10	NA
1974568	GCA_002778635.1	Bacteria; CPR; Candidatus Falkowbacteria; NA; NA; NA; NA; NA; Candidatus Falkowbacteria bacterium CG10_big_fil_rev_8_21_14_0_10_43_11	NA
1618640	GCA_000992615.1	Bacteria; CPR; Candidatus Falkowbacteria; NA; NA; NA; NA; NA; Candidatus Falkowbacteria bacterium GW2011_GWF1_38_22	NA
1797991	GCA_001778055.1	Bacteria; CPR; Candidatus Falkowbacteria; NA; NA; NA; NA; NA; Candidatus Falkowbacteria bacterium RIFCSPLOWO2_12_FULL_45_13	NA
1798001	GCA_001778205.1	Bacteria; CPR; Candidatus Falkowbacteria; NA; NA; NA; NA; NA; Candidatus Falkowbacteria bacterium RIFOXYC2_FULL_34_220	NA
2053557	GCA_003510385.1	Bacteria; CPR; Candidatus Giovannonibacteria; NA; NA; NA; NA; NA; Candidatus Giovannonibacteria bacterium	NA
1618659	GCA_000998435.1	Bacteria; CPR; Candidatus Giovannonibacteria; NA; NA; NA; NA; NA; Candidatus Giovannonibacteria bacterium GW2011_GWF2_42_19	NA
1798341	GCA_001780555.1	Bacteria; CPR; Candidatus Giovannonibacteria; NA; NA; NA; NA; NA; Candidatus Giovannonibacteria bacterium RIFCSPHIGHO2_12_FULL_43_15	NA
1798348	GCA_001778735.1	Bacteria; CPR; Candidatus Giovannonibacteria; NA; NA; NA; NA; NA; Candidatus Giovannonibacteria bacterium RIFCSPLOWO2_01_FULL_44_16	NA
1798366	GCA_001778955.1	Bacteria; CPR; Candidatus Giovannonibacteria; NA; NA; NA; NA; NA; Candidatus Giovannonibacteria bacterium RIFCSPLOWO2_12_FULL_44_32	NA
1618448	GCA_001003965.1	Bacteria; CPR; Candidatus Gottesmanbacteria; NA; NA; NA; NA; NA; Candidatus Gottesmanbacteria bacterium GW2011_GWB1_49_7	NA
1618450	GCA_000995465.1	Bacteria; CPR; Candidatus Gottesmanbacteria; NA; NA; NA; NA; NA; Candidatus Gottesmanbacteria bacterium GW2011_GWC2_39_8	NA
1798374	GCA_001779095.1	Bacteria; CPR; Candidatus Gottesmanbacteria; NA; NA; NA; NA; NA; Candidatus Gottesmanbacteria bacterium RBG_16_52_11	NA
1798400	GCA_001779425.1	Bacteria; CPR; Candidatus Gottesmanbacteria; NA; NA; NA; NA; NA; Candidatus Gottesmanbacteria bacterium RIFCSPLOWO2_12_FULL_42_10	NA
1953289	GCA_002433945.1	Bacteria; CPR; Candidatus Gottesmanbacteria; NA; NA; NA; NA; NA; Candidatus Gottesmanbacteria bacterium UBA6577	NA
1974579	GCA_002771035.1	Bacteria; CPR; Candidatus Gracilibacteria; NA; NA; NA; NA; NA; Candidatus Gracilibacteria bacterium CG12_big_fil_rev_8_21_14_0_65_38_15	NA
1912928	GCA_003260325.1	Bacteria; CPR; Candidatus Gracilibacteria; NA; NA; NA; NA; NA; Candidatus Gracilibacteria bacterium GN02-872	NA
1914866	GCA_003260345.1	Bacteria; CPR; Candidatus Gracilibacteria; NA; NA; NA; NA; NA; Candidatus Gracilibacteria bacterium GN02-873	NA
1540872	GCA_002761215.1	Bacteria; CPR; Candidatus Gracilibacteria; NA; NA; NA; NA; NA; Candidatus Gracilibacteria bacterium HOT-871	NA
1130342	GCA_000404985.1	Bacteria; CPR; Candidatus Gracilibacteria; NA; NA; NA; NA; NA; Gracilibacteria bacterium JGI 0000069-K10	NA
2014270	GCA_002780985.1	Bacteria; CPR; Candidatus Gribaldobacteria; NA; NA; NA; NA; NA; bacterium (Candidatus Gribaldobacteria) CG02_land_8_20_14_3_00_41_15	NA
2014278	GCA_002772215.1	Bacteria; CPR; Candidatus Gribaldobacteria; NA; NA; NA; NA; NA; bacterium (Candidatus Gribaldobacteria) CG23_combo_of_CG06-09_8_20_14_all_37_87_8	NA
1974583	GCA_002773535.1	Bacteria; CPR; Candidatus Harrisonbacteria; NA; NA; NA; NA; NA; Candidatus Harrisonbacteria bacterium CG10_big_fil_rev_8_21_14_0_10_40_38	NA
1974584	GCA_002778595.1	Bacteria; CPR; Candidatus Harrisonbacteria; NA; NA; NA; NA; NA; Candidatus Harrisonbacteria bacterium CG10_big_fil_rev_8_21_14_0_10_42_17	NA
1974587	GCA_002773415.1	Bacteria; CPR; Candidatus Harrisonbacteria; NA; NA; NA; NA; NA; Candidatus Harrisonbacteria bacterium CG10_big_fil_rev_8_21_14_0_10_49_15	NA
1798404	GCA_001818695.1	Bacteria; CPR; Candidatus Harrisonbacteria; NA; NA; NA; NA; NA; Candidatus Harrisonbacteria bacterium RIFCSPHIGHO2_02_FULL_42_16	NA
1798409	GCA_001817995.1	Bacteria; CPR; Candidatus Harrisonbacteria; NA; NA; NA; NA; NA; Candidatus Harrisonbacteria bacterium RIFCSPLOWO2_02_FULL_41_13b	NA
2014279	GCA_002785325.1	Bacteria; CPR; Candidatus Howlettbacteria; NA; NA; NA; NA; NA; bacterium (Candidatus Howlettbacteria) CG_4_10_14_0_8_um_filter_40_9	NA
2014281	GCA_002790275.1	Bacteria; CPR; Candidatus Howlettbacteria; NA; NA; NA; NA; NA; bacterium (Candidatus Howlettbacteria) CG_4_9_14_3_um_filter_37_10	NA
1798462	GCA_001818185.1	Bacteria; CPR; Candidatus Jacksonbacteria; NA; NA; NA; NA; NA; Candidatus Jacksonbacteria bacterium RIFOXYA2_FULL_43_12	NA
1618664	GCA_001004035.1	Bacteria; CPR; Candidatus Jorgensenbacteria; NA; NA; NA; NA; NA; Candidatus Jorgensenbacteria bacterium GW2011_GWB1_49_9	NA
1798471	GCA_001781035.1	Bacteria; CPR; Candidatus Jorgensenbacteria; NA; NA; NA; NA; NA; Candidatus Jorgensenbacteria bacterium RIFCSPLOWO2_01_FULL_45_25b	NA
1974599	GCA_002782375.1	Bacteria; CPR; Candidatus Kaiserbacteria; NA; NA; NA; NA; NA; Candidatus Kaiserbacteria bacterium CG_4_8_14_3_um_filter_38_9	NA
1974612	GCA_002773285.1	Bacteria; CPR; Candidatus Kaiserbacteria; NA; NA; NA; NA; NA; Candidatus Kaiserbacteria bacterium CG10_big_fil_rev_8_21_14_0_10_59_10	NA
1618671	GCA_001004345.1	Bacteria; CPR; Candidatus Kaiserbacteria; NA; NA; NA; NA; NA; Candidatus Kaiserbacteria bacterium GW2011_GWA2_52_12	NA
1798480	GCA_001781125.1	Bacteria; CPR; Candidatus Kaiserbacteria; NA; NA; NA; NA; NA; Candidatus Kaiserbacteria bacterium RIFCSPHIGHO2_01_FULL_53_29	NA
1798526	GCA_001783515.1	Bacteria; CPR; Candidatus Kaiserbacteria; NA; NA; NA; NA; NA; Candidatus Kaiserbacteria bacterium RIFCSPLOWO2_12_FULL_50_10	NA
2053565	GCA_003512175.1	Bacteria; CPR; Candidatus Kerfeldbacteria; NA; NA; NA; NA; NA; Candidatus Kerfeldbacteria bacterium	NA
2014248	GCA_002784945.1	Bacteria; CPR; Candidatus Kerfeldbacteria; NA; NA; NA; NA; NA; Candidatus Kerfeldbacteria bacterium CG_4_10_14_0_8_um_filter_42_10	NA
2014245	GCA_002774585.1	Bacteria; CPR; Candidatus Kerfeldbacteria; NA; NA; NA; NA; NA; Candidatus Kerfeldbacteria bacterium CG08_land_8_20_14_0_20_42_7	NA
1798544	GCA_001818315.1	Bacteria; CPR; Candidatus Kerfeldbacteria; NA; NA; NA; NA; NA; Candidatus Kerfeldbacteria bacterium RIFCSPLOWO2_02_FULL_42_19	NA
1798546	GCA_001818785.1	Bacteria; CPR; Candidatus Kerfeldbacteria; NA; NA; NA; NA; NA; Candidatus Kerfeldbacteria bacterium RIFOXYA2_FULL_38_24	NA
1974470	GCA_002793075.1	Bacteria; CPR; Candidatus Komeilibacteria; NA; NA; NA; NA; NA; Candidatus Komeilibacteria bacterium CG_4_10_14_0_2_um_filter_37_10	NA
1974473	GCA_002789295.1	Bacteria; CPR; Candidatus Komeilibacteria; NA; NA; NA; NA; NA; Candidatus Komeilibacteria bacterium CG_4_9_14_0_8_um_filter_36_9	NA
1974477	GCA_002787405.1	Bacteria; CPR; Candidatus Komeilibacteria; NA; NA; NA; NA; NA; Candidatus Komeilibacteria bacterium CG11_big_fil_rev_8_21_14_0_20_36_20	NA
1798549	GCA_001818365.1	Bacteria; CPR; Candidatus Komeilibacteria; NA; NA; NA; NA; NA; Candidatus Komeilibacteria bacterium RIFCSPHIGHO2_01_FULL_52_14	NA
1798557	GCA_001818495.1	Bacteria; CPR; Candidatus Komeilibacteria; NA; NA; NA; NA; NA; Candidatus Komeilibacteria bacterium RIFOXYD1_FULL_37_29	NA
1974621	GCA_002771555.1	Bacteria; CPR; Candidatus Kuenenbacteria; NA; NA; NA; NA; NA; Candidatus Kuenenbacteria bacterium CG22_combo_CG10-13_8_21_14_all_39_9	NA
1618677	GCA_000998185.1	Bacteria; CPR; Candidatus Kuenenbacteria; NA; NA; NA; NA; NA; Candidatus Kuenenbacteria bacterium GW2011_GWA2_42_15	NA
2052151	GCA_003152105.1	Bacteria; CPR; Candidatus Levybacteria; NA; NA; NA; NA; NA; Candidatus Levybacteria bacterium	NA
1974624	GCA_002793095.1	Bacteria; CPR; Candidatus Levybacteria; NA; NA; NA; NA; NA; Candidatus Levybacteria bacterium CG_4_10_14_0_2_um_filter_35_8	NA
1974630	GCA_002773215.1	Bacteria; CPR; Candidatus Levybacteria; NA; NA; NA; NA; NA; Candidatus Levybacteria bacterium CG10_big_fil_rev_8_21_14_0_10_35_13	NA
1618467	GCA_000989785.1	Bacteria; CPR; Candidatus Levybacteria; NA; NA; NA; NA; NA; Candidatus Levybacteria bacterium GW2011_GWC2_37_7	NA
1798637	GCA_001782715.1	Bacteria; CPR; Candidatus Levybacteria; NA; NA; NA; NA; NA; Candidatus Levybacteria bacterium RIFCSPLOWO2_12_FULL_40_10	NA
1798650	GCA_001818625.1	Bacteria; CPR; Candidatus Liptonbacteria; NA; NA; NA; NA; NA; Candidatus Liptonbacteria bacterium RIFCSPLOWO2_01_FULL_52_25	NA
1798660	GCA_001821385.1	Bacteria; CPR; Candidatus Lloydbacteria; NA; NA; NA; NA; NA; Candidatus Lloydbacteria bacterium RIFCSPHIGHO2_02_FULL_50_11	NA
1798661	GCA_001818995.1	Bacteria; CPR; Candidatus Lloydbacteria; NA; NA; NA; NA; NA; Candidatus Lloydbacteria bacterium RIFCSPHIGHO2_02_FULL_50_13	NA
1798662	GCA_001821395.1	Bacteria; CPR; Candidatus Lloydbacteria; NA; NA; NA; NA; NA; Candidatus Lloydbacteria bacterium RIFCSPHIGHO2_02_FULL_50_18	NA
1798663	GCA_001819015.1	Bacteria; CPR; Candidatus Lloydbacteria; NA; NA; NA; NA; NA; Candidatus Lloydbacteria bacterium RIFCSPHIGHO2_02_FULL_51_22	NA
1798666	GCA_001819055.1	Bacteria; CPR; Candidatus Lloydbacteria; NA; NA; NA; NA; NA; Candidatus Lloydbacteria bacterium RIFCSPLOWO2_01_FULL_54_18	NA
1974636	GCA_002793035.1	Bacteria; CPR; Candidatus Magasanikbacteria; NA; NA; NA; NA; NA; Candidatus Magasanikbacteria bacterium CG_4_10_14_0_2_um_filter_33_14	NA
1974645	GCA_002773185.1	Bacteria; CPR; Candidatus Magasanikbacteria; NA; NA; NA; NA; NA; Candidatus Magasanikbacteria bacterium CG10_big_fil_rev_8_21_14_0_10_36_16	NA
1974653	GCA_002787355.1	Bacteria; CPR; Candidatus Magasanikbacteria; NA; NA; NA; NA; NA; Candidatus Magasanikbacteria bacterium CG11_big_fil_rev_8_21_14_0_20_39_34	NA
1619052	GCA_000996965.1	Bacteria; CPR; Candidatus Magasanikbacteria; NA; NA; NA; NA; NA; Candidatus Magasanikbacteria bacterium GW2011_GWE2_42_7	NA
1798671	GCA_001782825.1	Bacteria; CPR; Candidatus Magasanikbacteria; NA; NA; NA; NA; NA; Candidatus Magasanikbacteria bacterium RIFCSPHIGHO2_01_FULL_33_34	NA
1617428	GCA_001567515.1	Bacteria; CPR; Candidatus Microgenomates; NA; NA; NA; NA; NA; Microgenomates bacterium OLB22	NA
1961107	GCA_002050095.1	Bacteria; CPR; Candidatus Microgenomates; NA; NA; NA; NA; NA; Microgenomates bacterium UTCPR1	NA
1618494	GCA_001002295.1	Bacteria; CPR; Candidatus Microgenomates; NA; NA; NA; NA; NA; Microgenomates group bacterium GW2011_GWA1_46_15	NA
1618521	GCA_000999065.1	Bacteria; CPR; Candidatus Microgenomates; NA; NA; NA; NA; NA; Microgenomates group bacterium GW2011_GWC1_43_13	NA
1817747	GCA_001803415.1	Bacteria; CPR; Candidatus Microgenomates; NA; NA; NA; NA; NA; Microgenomates group bacterium RBG_16_45_19	NA
1974665	GCA_002790635.1	Bacteria; CPR; Candidatus Moranbacteria; NA; NA; NA; NA; NA; Candidatus Moranbacteria bacterium CG_4_9_14_3_um_filter_42_9	NA
1974672	GCA_002781465.1	Bacteria; CPR; Candidatus Moranbacteria; NA; NA; NA; NA; NA; Candidatus Moranbacteria bacterium CG17_big_fil_post_rev_8_21_14_2_50_41_107	NA
1618723	GCA_000991935.1	Bacteria; CPR; Candidatus Moranbacteria; NA; NA; NA; NA; NA; Candidatus Moranbacteria bacterium GW2011_GWF2_36_839	NA
1801635	GCA_001784675.1	Bacteria; CPR; Candidatus Moranbacteria; NA; NA; NA; NA; NA; Candidatus Moranbacteria bacterium RBG_13_45_13	NA
1953299	GCA_002328565.1	Bacteria; CPR; Candidatus Moranbacteria; NA; NA; NA; NA; NA; Candidatus Moranbacteria bacterium UBA2206	NA
1974684	GCA_002784765.1	Bacteria; CPR; Candidatus Nealsonbacteria; NA; NA; NA; NA; NA; Candidatus Nealsonbacteria bacterium CG_4_10_14_0_8_um_filter_37_14	NA
1974721	GCA_002772035.1	Bacteria; CPR; Candidatus Nealsonbacteria; NA; NA; NA; NA; NA; Candidatus Nealsonbacteria bacterium CG23_combo_of_CG06-09_8_20_14_all_38_19	NA
1801678	GCA_001821575.1	Bacteria; CPR; Candidatus Nealsonbacteria; NA; NA; NA; NA; NA; Candidatus Nealsonbacteria bacterium RIFOXYC1_FULL_40_7	NA
1974726	GCA_002772995.1	Bacteria; CPR; Candidatus Niyogibacteria; NA; NA; NA; NA; NA; Candidatus Niyogibacteria bacterium CG10_big_fil_rev_8_21_14_0_10_46_36	NA
1801725	GCA_001819415.1	Bacteria; CPR; Candidatus Niyogibacteria; NA; NA; NA; NA; NA; Candidatus Niyogibacteria bacterium RIFCSPLOWO2_02_FULL_45_13	NA
2052152	GCA_003155385.1	Bacteria; CPR; Candidatus Nomurabacteria; NA; NA; NA; NA; NA; Candidatus Nomurabacteria bacterium	NA
1618732	GCA_001002215.1	Bacteria; CPR; Candidatus Nomurabacteria; NA; NA; NA; NA; NA; Candidatus Nomurabacteria bacterium GW2011_GWA1_46_11	NA
1618759	GCA_000993455.1	Bacteria; CPR; Candidatus Nomurabacteria; NA; NA; NA; NA; NA; Candidatus Nomurabacteria bacterium GW2011_GWD2_39_12	NA
1618774	GCA_000991335.1	Bacteria; CPR; Candidatus Nomurabacteria; NA; NA; NA; NA; NA; Candidatus Nomurabacteria bacterium GW2011_GWF2_36_126	NA
1801749	GCA_001786875.1	Bacteria; CPR; Candidatus Nomurabacteria; NA; NA; NA; NA; NA; Candidatus Nomurabacteria bacterium RIFCSPHIGHO2_02_FULL_36_29	NA
1801787	GCA_001786045.1	Bacteria; CPR; Candidatus Nomurabacteria; NA; NA; NA; NA; NA; Candidatus Nomurabacteria bacterium RIFCSPLOWO2_02_FULL_40_67	NA
1974758	GCA_002792605.1	Bacteria; CPR; Candidatus Pacebacteria; NA; NA; NA; NA; NA; Candidatus Pacebacteria bacterium CG_4_10_14_0_2_um_filter_40_20	NA
1974766	GCA_002772855.1	Bacteria; CPR; Candidatus Pacebacteria; NA; NA; NA; NA; NA; Candidatus Pacebacteria bacterium CG10_big_fil_rev_8_21_14_0_10_36_11	NA
1618471	GCA_000991725.1	Bacteria; CPR; Candidatus Pacebacteria; NA; NA; NA; NA; NA; Candidatus Pacebacteria bacterium GW2011_GWF1_36_5	NA
1801889	GCA_001788645.1	Bacteria; CPR; Candidatus Pacebacteria; NA; NA; NA; NA; NA; Candidatus Pacebacteria bacterium RIFOXYB1_FULL_39_46	NA
1953305	GCA_002422165.1	Bacteria; CPR; Candidatus Pacebacteria; NA; NA; NA; NA; NA; Candidatus Pacebacteria bacterium UBA6180	NA
2053309	GCA_002869165.1	Bacteria; CPR; Candidatus Parcubacteria; NA; NA; NA; NA; NA; Candidatus Parcubacteria bacterium	NA
1641387	GCA_001508635.1	Bacteria; CPR; Candidatus Parcubacteria; NA; NA; NA; NA; NA; Parcubacteria bacterium 32_520	NA
1659201	GCA_001189195.1	Bacteria; CPR; Candidatus Parcubacteria; NA; NA; NA; NA; NA; Parcubacteria bacterium C7867-007	NA
1659202	GCA_001189215.1	Bacteria; CPR; Candidatus Parcubacteria; NA; NA; NA; NA; NA; Parcubacteria bacterium C7867-008	NA
1703766	GCA_001302965.1	Bacteria; CPR; Candidatus Parcubacteria; NA; NA; NA; NA; NA; Parcubacteria bacterium DG_74_2	NA
1735162	GCA_001430755.1	Bacteria; CPR; Candidatus Peregrinibacteria; Candidatus Peribacteria; Candidatus Peribacterales; NA; Candidatus Peribacter; NA; Candidatus Peribacter riflensis	NA
1801913	GCA_001787485.1	Bacteria; CPR; Candidatus Peregrinibacteria; Candidatus Peribacteria; NA; NA; NA; NA; Candidatus Peribacteria bacterium RIFCSPHIGHO2_01_FULL_49_38	NA
1974774	GCA_002792535.1	Bacteria; CPR; Candidatus Peregrinibacteria; NA; NA; NA; NA; NA; Candidatus Peregrinibacteria bacterium CG_4_10_14_0_2_um_filter_38_24	NA
1974784	GCA_002772535.1	Bacteria; CPR; Candidatus Peregrinibacteria; NA; NA; NA; NA; NA; Candidatus Peregrinibacteria bacterium CG10_big_fil_rev_8_21_14_0_10_36_19	NA
1619055	GCA_000992775.1	Bacteria; CPR; Candidatus Peregrinibacteria; NA; NA; NA; NA; NA; Candidatus Peregrinibacteria bacterium GW2011_GWA2_38_36	NA
1974799	GCA_002792395.1	Bacteria; CPR; Candidatus Portnoybacteria; NA; NA; NA; NA; NA; Candidatus Portnoybacteria bacterium CG_4_10_14_0_2_um_filter_44_20	NA
1974801	GCA_002783605.1	Bacteria; CPR; Candidatus Portnoybacteria; NA; NA; NA; NA; NA; Candidatus Portnoybacteria bacterium CG_4_8_14_3_um_filter_40_10	NA
1974809	GCA_002779695.1	Bacteria; CPR; Candidatus Portnoybacteria; NA; NA; NA; NA; NA; Candidatus Portnoybacteria bacterium CG06_land_8_20_14_3_00_39_12	NA
1974812	GCA_002793835.1	Bacteria; CPR; Candidatus Portnoybacteria; NA; NA; NA; NA; NA; Candidatus Portnoybacteria bacterium CG10_big_fil_rev_8_21_14_0_10_36_7	NA
1974823	GCA_002792295.1	Bacteria; CPR; Candidatus Roizmanbacteria; NA; NA; NA; NA; NA; Candidatus Roizmanbacteria bacterium CG_4_10_14_0_2_um_filter_36_9	NA
1974848	GCA_002779665.1	Bacteria; CPR; Candidatus Roizmanbacteria; NA; NA; NA; NA; NA; Candidatus Roizmanbacteria bacterium CG06_land_8_20_14_3_00_34_14	NA
1618484	GCA_000990305.1	Bacteria; CPR; Candidatus Roizmanbacteria; NA; NA; NA; NA; NA; Candidatus Roizmanbacteria bacterium GW2011_GWC2_34_23	NA
1802025	GCA_001789285.1	Bacteria; CPR; Candidatus Roizmanbacteria; NA; NA; NA; NA; NA; Candidatus Roizmanbacteria bacterium RIFCSPHIGHO2_01_FULL_35_10	NA
1802087	GCA_001790155.1	Bacteria; CPR; Candidatus Roizmanbacteria; NA; NA; NA; NA; NA; Candidatus Roizmanbacteria bacterium RIFOXYB2_FULL_38_10	NA
1974864	GCA_002793915.1	Bacteria; CPR; Candidatus Ryanbacteria; NA; NA; NA; NA; NA; Candidatus Ryanbacteria bacterium CG10_big_fil_rev_8_21_14_0_10_43_42	NA
1802113	GCA_001819715.1	Bacteria; CPR; Candidatus Ryanbacteria; NA; NA; NA; NA; NA; Candidatus Ryanbacteria bacterium RIFCSPHIGHO2_01_FULL_44_130	NA
1802114	GCA_001819735.1	Bacteria; CPR; Candidatus Ryanbacteria; NA; NA; NA; NA; NA; Candidatus Ryanbacteria bacterium RIFCSPHIGHO2_01_FULL_45_22	NA
1802117	GCA_001819785.1	Bacteria; CPR; Candidatus Ryanbacteria; NA; NA; NA; NA; NA; Candidatus Ryanbacteria bacterium RIFCSPHIGHO2_02_FULL_45_13b	NA
1802121	GCA_001819875.1	Bacteria; CPR; Candidatus Ryanbacteria; NA; NA; NA; NA; NA; Candidatus Ryanbacteria bacterium RIFCSPHIGHO2_02_FULL_48_12	NA
1332188	GCA_000392435.1	Bacteria; CPR; Candidatus Saccharibacteria; NA; NA; NA; Candidatus Saccharimonas; NA; Candidatus Saccharimonas aalborgensis	NA
1094954	GCA_000463895.2	Bacteria; CPR; Candidatus Saccharibacteria; NA; NA; NA; NA; NA; candidate division TM7 bacterium JGI 0001002-L20	NA
1394711	GCA_000503915.1	Bacteria; CPR; Candidatus Saccharibacteria; NA; NA; NA; NA; NA; Candidatus Saccharibacteria bacterium RAAC3_TM7_1	NA
1953343	GCA_002405365.1	Bacteria; CPR; Candidatus Saccharibacteria; NA; NA; NA; NA; NA; Candidatus Saccharibacteria bacterium UBA4663	NA
2056494	GCA_002952755.1	Bacteria; CPR; Candidatus Saccharibacteria; NA; NA; NA; NA; NA; Candidatus Saccharibacteria bacterium YM_S32_TM7_50_20	NA
1974881	GCA_002780135.1	Bacteria; CPR; Candidatus Shapirobacteria; NA; NA; NA; NA; NA; Candidatus Shapirobacteria bacterium CG06_land_8_20_14_3_00_40_12	NA
1974887	GCA_002793655.1	Bacteria; CPR; Candidatus Shapirobacteria; NA; NA; NA; NA; NA; Candidatus Shapirobacteria bacterium CG10_big_fil_rev_8_21_14_0_10_38_8	NA
1618491	GCA_000992605.1	Bacteria; CPR; Candidatus Shapirobacteria; NA; NA; NA; NA; NA; Candidatus Shapirobacteria bacterium GW2011_GWF1_38_23	NA
1802153	GCA_001790905.1	Bacteria; CPR; Candidatus Shapirobacteria; NA; NA; NA; NA; NA; Candidatus Shapirobacteria bacterium RIFOXYD1_FULL_38_32	NA
1953383	GCA_002345725.1	Bacteria; CPR; Candidatus Shapirobacteria; NA; NA; NA; NA; NA; Candidatus Shapirobacteria bacterium UBA2283	NA
1802159	GCA_001819985.1	Bacteria; CPR; Candidatus Spechtbacteria; NA; NA; NA; NA; NA; Candidatus Spechtbacteria bacterium RIFCSPHIGHO2_02_FULL_43_15b	NA
1802207	GCA_001820175.1	Bacteria; CPR; Candidatus Staskawiczbacteria; NA; NA; NA; NA; NA; Candidatus Staskawiczbacteria bacterium RIFCSPHIGHO2_02_FULL_42_22	NA
1802215	GCA_001820275.1	Bacteria; CPR; Candidatus Staskawiczbacteria; NA; NA; NA; NA; NA; Candidatus Staskawiczbacteria bacterium RIFCSPLOWO2_01_FULL_40_39	NA
1802216	GCA_001820305.1	Bacteria; CPR; Candidatus Staskawiczbacteria; NA; NA; NA; NA; NA; Candidatus Staskawiczbacteria bacterium RIFCSPLOWO2_01_FULL_43_17b	NA
1802223	GCA_001822065.1	Bacteria; CPR; Candidatus Staskawiczbacteria; NA; NA; NA; NA; NA; Candidatus Staskawiczbacteria bacterium RIFOXYB1_FULL_37_44	NA
1802231	GCA_001822145.1	Bacteria; CPR; Candidatus Staskawiczbacteria; NA; NA; NA; NA; NA; Candidatus Staskawiczbacteria bacterium RIFOXYC2_FULL_32_10	NA
1802270	GCA_001822345.1	Bacteria; CPR; Candidatus Sungbacteria; NA; NA; NA; NA; NA; Candidatus Sungbacteria bacterium RIFCSPHIGHO2_02_FULL_47_11	NA
1802276	GCA_001820675.1	Bacteria; CPR; Candidatus Sungbacteria; NA; NA; NA; NA; NA; Candidatus Sungbacteria bacterium RIFCSPLOWO2_01_FULL_47_10	NA
1802277	GCA_001820685.1	Bacteria; CPR; Candidatus Sungbacteria; NA; NA; NA; NA; NA; Candidatus Sungbacteria bacterium RIFCSPLOWO2_01_FULL_47_32	NA
1802284	GCA_001820785.1	Bacteria; CPR; Candidatus Sungbacteria; NA; NA; NA; NA; NA; Candidatus Sungbacteria bacterium RIFCSPLOWO2_02_FULL_51_17	NA
1975025	GCA_002795925.1	Bacteria; CPR; Candidatus Taylorbacteria; NA; NA; NA; NA; NA; Candidatus Taylorbacteria bacterium CG11_big_fil_rev_8_21_14_0_20_46_11	NA
1802303	GCA_001820905.1	Bacteria; CPR; Candidatus Taylorbacteria; NA; NA; NA; NA; NA; Candidatus Taylorbacteria bacterium RIFCSPHIGHO2_01_FULL_49_60	NA
1802306	GCA_001820955.1	Bacteria; CPR; Candidatus Taylorbacteria; NA; NA; NA; NA; NA; Candidatus Taylorbacteria bacterium RIFCSPHIGHO2_02_FULL_43_32b	NA
1802317	GCA_001822625.1	Bacteria; CPR; Candidatus Taylorbacteria; NA; NA; NA; NA; NA; Candidatus Taylorbacteria bacterium RIFCSPLOWO2_01_FULL_43_83	NA
1802320	GCA_001822675.1	Bacteria; CPR; Candidatus Taylorbacteria; NA; NA; NA; NA; NA; Candidatus Taylorbacteria bacterium RIFCSPLOWO2_01_FULL_45_34b	NA
1802361	GCA_001822815.1	Bacteria; CPR; Candidatus Terrybacteria; NA; NA; NA; NA; NA; Candidatus Terrybacteria bacterium RIFCSPHIGHO2_01_FULL_43_35	NA
1802366	GCA_001822895.1	Bacteria; CPR; Candidatus Terrybacteria; NA; NA; NA; NA; NA; Candidatus Terrybacteria bacterium RIFCSPLOWO2_01_FULL_40_23	NA
1802368	GCA_001822935.1	Bacteria; CPR; Candidatus Terrybacteria; NA; NA; NA; NA; NA; Candidatus Terrybacteria bacterium RIFCSPLOWO2_01_FULL_48_14	NA
2014297	GCA_002792135.1	Bacteria; CPR; Candidatus Torokbacteria; NA; NA; NA; NA; NA; bacterium (Candidatus Torokbacteria) CG_4_10_14_0_2_um_filter_35_8	NA
1975035	GCA_002791295.1	Bacteria; CPR; Candidatus Uhrbacteria; NA; NA; NA; NA; NA; Candidatus Uhrbacteria bacterium CG_4_9_14_3_um_filter_50_9	NA
1618985	GCA_000996355.1	Bacteria; CPR; Candidatus Uhrbacteria; NA; NA; NA; NA; NA; Candidatus Uhrbacteria bacterium GW2011_GWC2_41_11	NA
1618995	GCA_000993535.1	Bacteria; CPR; Candidatus Uhrbacteria; NA; NA; NA; NA; NA; Candidatus Uhrbacteria bacterium GW2011_GWF2_39_13	NA
1802391	GCA_001791115.1	Bacteria; CPR; Candidatus Uhrbacteria; NA; NA; NA; NA; NA; Candidatus Uhrbacteria bacterium RIFCSPHIGHO2_02_FULL_57_19	NA
1802411	GCA_001791505.1	Bacteria; CPR; Candidatus Uhrbacteria; NA; NA; NA; NA; NA; Candidatus Uhrbacteria bacterium RIFCSPLOWO2_02_FULL_53_10	NA
1975042	GCA_002774845.1	Bacteria; CPR; Candidatus Vogelbacteria; NA; NA; NA; NA; NA; Candidatus Vogelbacteria bacterium CG10_big_fil_rev_8_21_14_0_10_45_14	NA
1975045	GCA_002774795.1	Bacteria; CPR; Candidatus Vogelbacteria; NA; NA; NA; NA; NA; Candidatus Vogelbacteria bacterium CG10_big_fil_rev_8_21_14_0_10_51_16	NA
1802450	GCA_001823215.1	Bacteria; CPR; Candidatus Wildermuthbacteria; NA; NA; NA; NA; NA; Candidatus Wildermuthbacteria bacterium RIFCSPHIGHO2_02_FULL_45_25	NA
1802452	GCA_001824925.1	Bacteria; CPR; Candidatus Wildermuthbacteria; NA; NA; NA; NA; NA; Candidatus Wildermuthbacteria bacterium RIFCSPHIGHO2_02_FULL_47_17	NA
1817892	GCA_001873755.1	Bacteria; CPR; Candidatus Wirthbacteria; NA; NA; NA; NA; NA; Candidatus Wirthbacteria bacterium CG2_30_54_11	NA
1618595	GCA_000996165.1	Bacteria; CPR; Candidatus Woesebacteria; NA; NA; NA; NA; NA; Candidatus Woesebacteria bacterium GW2011_GWD2_40_19	NA
1618600	GCA_001029755.1	Bacteria; CPR; Candidatus Woesebacteria; NA; NA; NA; NA; NA; Candidatus Woesebacteria bacterium GW2011_GWF1_31_35	NA
1802500	GCA_001792425.1	Bacteria; CPR; Candidatus Woesebacteria; NA; NA; NA; NA; NA; Candidatus Woesebacteria bacterium RIFCSPHIGHO2_01_FULL_41_10	NA
1802531	GCA_001793335.1	Bacteria; CPR; Candidatus Woesebacteria; NA; NA; NA; NA; NA; Candidatus Woesebacteria bacterium RIFOXYA1_FULL_38_9	NA
1953389	GCA_002430735.1	Bacteria; CPR; Candidatus Woesebacteria; NA; NA; NA; NA; NA; Candidatus Woesebacteria bacterium UBA5941	NA
1619007	GCA_001029635.1	Bacteria; CPR; Candidatus Wolfebacteria; NA; NA; NA; NA; NA; Candidatus Wolfebacteria bacterium GW2011_GWB1_47_1	NA
1619017	GCA_001000675.1	Bacteria; CPR; Candidatus Wolfebacteria; NA; NA; NA; NA; NA; Candidatus Wolfebacteria bacterium GW2011_GWE2_44_13	NA
1802558	GCA_001793865.1	Bacteria; CPR; Candidatus Wolfebacteria; NA; NA; NA; NA; NA; Candidatus Wolfebacteria bacterium RIFCSPLOWO2_01_FULL_47_17b	NA
1802559	GCA_001793895.1	Bacteria; CPR; Candidatus Wolfebacteria; NA; NA; NA; NA; NA; Candidatus Wolfebacteria bacterium RIFOXYB1_FULL_54_12	NA
1802561	GCA_001793935.1	Bacteria; CPR; Candidatus Wolfebacteria; NA; NA; NA; NA; NA; Candidatus Wolfebacteria bacterium RIFOXYD1_FULL_48_65	NA
1802591	GCA_001816635.1	Bacteria; CPR; Candidatus Woykebacteria; NA; NA; NA; NA; NA; Candidatus Woykebacteria bacterium GWA1_44_8	NA
1802593	GCA_001816655.1	Bacteria; CPR; Candidatus Woykebacteria; NA; NA; NA; NA; NA; Candidatus Woykebacteria bacterium RBG_13_40_15	NA
1802601	GCA_001816795.1	Bacteria; CPR; Candidatus Woykebacteria; NA; NA; NA; NA; NA; Candidatus Woykebacteria bacterium RIFCSPHIGHO2_02_FULL_43_16b	NA
1975096	GCA_002794035.1	Bacteria; CPR; Candidatus Yanofskybacteria; NA; NA; NA; NA; NA; Candidatus Yanofskybacteria bacterium CG10_big_fil_rev_8_21_14_0_10_36_16	NA
1619027	GCA_001003505.1	Bacteria; CPR; Candidatus Yanofskybacteria; NA; NA; NA; NA; NA; Candidatus Yanofskybacteria bacterium GW2011_GWC1_48_11	NA
1802666	GCA_001794145.1	Bacteria; CPR; Candidatus Yanofskybacteria; NA; NA; NA; NA; NA; Candidatus Yanofskybacteria bacterium RIFCSPHIGHO2_01_FULL_43_42	NA
1802692	GCA_001794675.1	Bacteria; CPR; Candidatus Yanofskybacteria; NA; NA; NA; NA; NA; Candidatus Yanofskybacteria bacterium RIFCSPLOWO2_01_FULL_41_34	NA
1802701	GCA_001795715.1	Bacteria; CPR; Candidatus Yanofskybacteria; NA; NA; NA; NA; NA; Candidatus Yanofskybacteria bacterium RIFCSPLOWO2_01_FULL_49_25	NA
1975099	GCA_002784965.1	Bacteria; CPR; Candidatus Yonathbacteria; NA; NA; NA; NA; NA; Candidatus Yonathbacteria bacterium CG_4_10_14_0_8_um_filter_43_17	NA
1975109	GCA_002771095.1	Bacteria; CPR; Candidatus Yonathbacteria; NA; NA; NA; NA; NA; Candidatus Yonathbacteria bacterium CG17_big_fil_post_rev_8_21_14_2_50_46_19	NA
1802722	GCA_001823495.1	Bacteria; CPR; Candidatus Yonathbacteria; NA; NA; NA; NA; NA; Candidatus Yonathbacteria bacterium RIFCSPHIGHO2_01_FULL_44_41	NA
1802729	GCA_001825115.1	Bacteria; CPR; Candidatus Yonathbacteria; NA; NA; NA; NA; NA; Candidatus Yonathbacteria bacterium RIFOXYC2_FULL_47_9	NA
1802730	GCA_001823605.1	Bacteria; CPR; Candidatus Yonathbacteria; NA; NA; NA; NA; NA; Candidatus Yonathbacteria bacterium RIFOXYD1_FULL_52_36	OHA84938.1;
1802758	GCA_001823925.1	Bacteria; CPR; Candidatus Zambryskibacteria; NA; NA; NA; NA; NA; Candidatus Zambryskibacteria bacterium RIFCSPLOWO2_01_FULL_39_39	NA
1802779	GCA_001824275.1	Bacteria; CPR; Candidatus Zambryskibacteria; NA; NA; NA; NA; NA; Candidatus Zambryskibacteria bacterium RIFOXYC1_FULL_39_10	NA
1183438	GCA_000484535.1	Bacteria; Cyanobacteria; Gloeobacteria; Gloeobacterales; Gloeobacteraceae; Gloeobacter; Gloeobacter kilaueensis; Gloeobacter kilaueensis JS1	NA
251221	GCA_000011385.1	Bacteria; Cyanobacteria; Gloeobacteria; Gloeobacterales; Gloeobacteraceae; Gloeobacter; Gloeobacter violaceus; Gloeobacter violaceus PCC 7421	NA
65093	GCA_000317635.1	Bacteria; Cyanobacteria; NA; Chroococcales; Aphanothecaceae; Halothece; NA; Halothece sp. PCC 7418	NA
113355	GCA_000332235.1	Bacteria; Cyanobacteria; NA; Chroococcales; Chroococcaceae; Geminocystis; Geminocystis herdmanii; Geminocystis herdmanii PCC 6308	NA
755178	GCA_000317675.1	Bacteria; Cyanobacteria; NA; Chroococcales; Cyanobacteriaceae; Cyanobacterium; Cyanobacterium aponinum; Cyanobacterium aponinum PCC 10605	NA
1378066	GCA_002939305.1	Bacteria; Cyanobacteria; NA; Chroococcidiopsidales; Chroococcidiopsidaceae; Chroococcidiopsis; NA; Chroococcidiopsis sp. TS-821	NA
1188229	GCA_001870225.1	Bacteria; Cyanobacteria; NA; Gloeoemargaritales; Gloeomargaritaceae; Gloeomargarita; Gloeomargarita lithophora; Gloeomargarita lithophora Alchichica-D10	NA
1228987	GCA_000829235.1	Bacteria; Cyanobacteria; NA; NA; NA; NA; cyanobacterium endosymbiont of Epithemia turgida; cyanobacterium endosymbiont of Epithemia turgida isolate EtSB Lake Yunoko	NA
1914872	GCA_003054475.1	Bacteria; Cyanobacteria; NA; Nostocales; Aphanizomenonaceae; Nodularia; Nodularia spumigena; Nodularia spumigena UHCC 0039	NA
1752063	GCA_001548455.1	Bacteria; Cyanobacteria; NA; Nostocales; Hapalosiphonaceae; Fischerella; NA; Fischerella sp. NIES-3754	NA
551115	GCA_000196515.1	Bacteria; Cyanobacteria; NA; Nostocales; Nostocaceae; Trichormus; Trichormus azollae; Nostoc azollae 0708	NA
1173025	GCA_000317045.1	Bacteria; Cyanobacteria; NA; Oscillatoriales; Coleofasciculaceae; Geitlerinema; NA; Geitlerinema sp. PCC 7407	NA
1173022	GCA_000317495.1	Bacteria; Cyanobacteria; NA; Oscillatoriales; Gomontiellaceae; Crinalium; Crinalium epipsammum; Crinalium epipsammum PCC 9333	NA
203124	GCA_000014265.1	Bacteria; Cyanobacteria; NA; Oscillatoriales; Microcoleaceae; Trichodesmium; Trichodesmium erythraeum; Trichodesmium erythraeum IMS101	NA
1807358	GCA_002355455.1	Bacteria; Cyanobacteria; NA; Pleurocapsales; Dermocarpellaceae; Stanieria; NA; Stanieria sp. NIES-3757	NA
111780	GCA_000317575.1	Bacteria; Cyanobacteria; NA; Pleurocapsales; Dermocarpellaceae; Stanieria; Stanieria cyanosphaera; Stanieria cyanosphaera PCC 7437	NA
118163	GCA_000317025.1	Bacteria; Cyanobacteria; NA; Pleurocapsales; Hyellaceae; Pleurocapsa; Pleurocapsa minor; Pleurocapsa sp. PCC 7327	NA
129961	GCA_001890765.1	Bacteria; Cyanobacteria; NA; Spirulinales; Spirulinaceae; Spirulina; Spirulina major; Spirulina major PCC 6313	NA
1173029	GCA_000314005.1	Bacteria; Cyanobacteria; NA; Spirulinales; Spirulinaceae; Spirulina; Spirulina subsalsa; Spirulina subsalsa PCC 9445	NA
2164131	GCA_003249095.1	Bacteria; Cyanobacteria; NA; Synechococcales; Coelosphaeriaceae; Snowella; NA; Snowella sp.	NA
1080228	GCA_000284135.1	Bacteria; Cyanobacteria; NA; Synechococcales; Merismopediaceae; Synechocystis; Synechocystis sp. PCC 6803; Synechocystis sp. PCC 6803 substr. GT-I	NA
74547	GCA_000011485.1	Bacteria; Cyanobacteria; NA; Synechococcales; Prochloraceae; Prochlorococcus; Prochlorococcus marinus; Prochlorococcus marinus str. MIT 9313	NA
768670	GCA_000183405.1	Bacteria; Deferribacteres; Deferribacteres; Deferribacterales; Deferribacteraceae; Calditerrivibrio; Calditerrivibrio nitroreducens; Calditerrivibrio nitroreducens DSM 19672	NA
1950942	GCA_002402635.1	Bacteria; Deferribacteres; Deferribacteres; Deferribacterales; NA; NA; NA; Deferribacterales bacterium UBA4806	NA
1935133	GCA_002011685.1	Bacteria; Deferribacteres; Deferribacteres; NA; NA; NA; NA; Deferribacteres bacterium JdFR-76	NA
243230	GCA_000008565.1	Bacteria; Deinococcus-Thermus; Deinococci; Deinococcales; Deinococcaceae; Deinococcus; Deinococcus radiodurans; Deinococcus radiodurans R1	NA
1919250	GCA_002239005.1	Bacteria; Deinococcus-Thermus; Deinococci; Deinococcales; Trueperaceae; Truepera; NA; Truepera sp. bin119	NA
649638	GCA_000092425.1	Bacteria; Deinococcus-Thermus; Deinococci; Deinococcales; Trueperaceae; Truepera; Truepera radiovictrix; Truepera radiovictrix DSM 17093	NA
300852	GCA_000091545.1	Bacteria; Deinococcus-Thermus; Deinococci; Thermales; Thermaceae; Thermus; Thermus thermophilus; Thermus thermophilus HB8	NA
1239293	GCA_000494685.1	Bacteria; Deinococcus-Thermus; NA; NA; NA; NA; NA; Deinococcus-Thermus bacterium JGI 0000112-G17	NA
309799	GCA_000020965.1	Bacteria; Dictyoglomi; Dictyoglomia; Dictyoglomales; Dictyoglomaceae; Dictyoglomus; Dictyoglomus thermophilum; Dictyoglomus thermophilum H-6-12	NA
2010949	GCA_002878375.1	Bacteria; Dictyoglomi; Dictyoglomia; Dictyoglomales; Dictyoglomaceae; Dictyoglomus; NA; Dictyoglomus sp. NZ13-RE01	NA
445932	GCA_000020145.1	Bacteria; Elusimicrobia; Elusimicrobia; Elusimicrobiales; Elusimicrobiaceae; Elusimicrobium; Elusimicrobium minutum; Elusimicrobium minutum Pei191	NA
1408281	GCA_001027545.1	Bacteria; Elusimicrobia; Endomicrobia; Endomicrobiales; Endomicrobiaceae; Endomicrobium; NA; Endomicrobium proavitum	NA
471821	GCA_000146025.1	Bacteria; Elusimicrobia; NA; NA; NA; NA; uncultured Termite group 1 bacterium; uncultured Termite group 1 bacterium phylotype Rs-D17	NA
1008392	GCA_001045525.1	Bacteria; Fibrobacteres; Chitinispirillia; Chitinispirillales; Chitinispirillaceae; Chitinispirillum; NA; Chitinispirillum alkaliphilum	NA
1313304	GCA_000474745.1	Bacteria; Fibrobacteres; Chitinivibrionia; Chitinivibrionales; Chitinivibrionaceae; Chitinivibrio; Chitinivibrio alkaliphilus; Chitinivibrio alkaliphilus ACht1	NA
59374	GCA_000024665.1	Bacteria; Fibrobacteres; Fibrobacteria; Fibrobacterales; Fibrobacteraceae; Fibrobacter; Fibrobacter succinogenes; Fibrobacter succinogenes subsp. succinogenes S85	NA
1896204	GCA_900177805.1	Bacteria; Fibrobacteres; Fibrobacteria; Fibrobacterales; Fibrobacteraceae; Fibrobacter; NA; Fibrobacter sp. UWB13	NA
833	GCA_900217845.1	Bacteria; Fibrobacteres; Fibrobacteria; Fibrobacterales; Fibrobacteraceae; Fibrobacter; NA; Fibrobacter succinogenes	NA
1704279	GCA_001462245.1	Bacteria; Fibrobacteres; Fibrobacteria; Fibromonadales; Fibromonadaceae; Candidatus Fibromonas; NA; Candidatus Fibromonas termitidis	NA
224308	GCA_000009045.1	Bacteria; Firmicutes; Bacilli; Bacillales; Bacillaceae; Bacillus; Bacillus subtilis; Bacillus subtilis subsp. subtilis str. 168	NA
169963	GCA_000196035.1	Bacteria; Firmicutes; Bacilli; Bacillales; Listeriaceae; Listeria; Listeria monocytogenes; Listeria monocytogenes EGD-e	NA
158878	GCA_000009665.1	Bacteria; Firmicutes; Bacilli; Bacillales; Staphylococcaceae; Staphylococcus; Staphylococcus aureus; Staphylococcus aureus subsp. aureus Mu50	NA
119206	GCA_001543145.1	Bacteria; Firmicutes; Bacilli; Lactobacillales; Aerococcaceae; Aerococcus; NA; Aerococcus sanguinicola	NA
2748	GCA_001703555.1	Bacteria; Firmicutes; Bacilli; Lactobacillales; Carnobacteriaceae; Carnobacterium; NA; Carnobacterium divergens	NA
226185	GCA_000007785.1	Bacteria; Firmicutes; Bacilli; Lactobacillales; Enterococcaceae; Enterococcus; Enterococcus faecalis; Enterococcus faecalis V583	NA
937334	GCA_900115765.1	Bacteria; Firmicutes; Clostridia; Clostridiales; Caldicoprobacteraceae; Caldicoprobacter; NA; Caldicoprobacter faecalis	NA
1946253	GCA_002349735.1	Bacteria; Firmicutes; Clostridia; Clostridiales; Catabacteriaceae; Catabacter; NA; Catabacter sp. UBA2915	NA
1805714	GCA_900155415.1	Bacteria; Firmicutes; Clostridia; Clostridiales; Christensenellaceae; Christensenella; NA; Christensenella massiliensis	NA
2086585	GCA_900604345.1	Bacteria; Firmicutes; Clostridia; Clostridiales; Christensenellaceae; Christensenella; NA; Christensenella sp. Marseille-P3954	NA
272562	GCA_000008765.1	Bacteria; Firmicutes; Clostridia; Clostridiales; Clostridiaceae; Clostridium; Clostridium acetobutylicum; Clostridium acetobutylicum ATCC 824	NA
1120920	GCA_900103005.1	Bacteria; Firmicutes; Clostridia; Clostridiales; Clostridiales Family XII. Incertae Sedis; Acidaminobacter; Acidaminobacter hydrogenoformans; Acidaminobacter hydrogenoformans DSM 2784	NA
114527	GCA_002998925.1	Bacteria; Firmicutes; Clostridia; Clostridiales; Clostridiales Family XIII. Incertae Sedis; Mogibacterium; NA; Mogibacterium diversum	NA
178899	GCA_003047205.1	Bacteria; Firmicutes; Clostridia; Clostridiales; Clostridiales Family XVI. Incertae Sedis; Carboxydocella; NA; Carboxydocella thermautotrophica	NA
679936	GCA_000237975.1	Bacteria; Firmicutes; Clostridia; Clostridiales; Clostridiales Family XVII. Incertae Sedis; Sulfobacillus; Sulfobacillus acidophilus; Sulfobacillus acidophilus DSM 10332	NA
1473580	GCA_001466305.1	Bacteria; Firmicutes; Clostridia; Clostridiales; Defluviitaleaceae; Defluviitalea; NA; Defluviitalea phaphyphila	NA
515620	GCA_000146185.1	Bacteria; Firmicutes; Clostridia; Clostridiales; Eubacteriaceae; Eubacterium; [Eubacterium] eligens; [Eubacterium] eligens ATCC 27750	NA
1734398	GCA_001516055.1	Bacteria; Firmicutes; Clostridia; Clostridiales; Gracilibacteraceae; Gracilibacter; NA; Gracilibacter sp. BRH_c7a	NA
498761	GCA_000019165.1	Bacteria; Firmicutes; Clostridia; Clostridiales; Heliobacteriaceae; Heliobacterium; Heliobacterium modesticaldum; Heliobacterium modesticaldum Ice1	NA
203119	GCA_000015865.1	Bacteria; Firmicutes; Clostridia; Clostridiales; Hungateiclostridiaceae; Hungateiclostridium; Hungateiclostridium thermocellum; Hungateiclostridium thermocellum ATCC 27405	NA
357809	GCA_000018685.1	Bacteria; Firmicutes; Clostridia; Clostridiales; Lachnospiraceae; Lachnoclostridium; Lachnoclostridium phytofermentans; Lachnoclostridium phytofermentans ISDg	NA
2109687	GCA_003574015.1	Bacteria; Firmicutes; Clostridia; Clostridiales; Oscillospiraceae; Oscillibacter; NA; Oscillibacter sp. PEA192	NA
693746	GCA_000283575.1	Bacteria; Firmicutes; Clostridia; Clostridiales; Oscillospiraceae; Oscillibacter; Oscillibacter valericigenes; Oscillibacter valericigenes Sjm18-20	NA
349161	GCA_000016165.1	Bacteria; Firmicutes; Clostridia; Clostridiales; Peptococcaceae; Desulfotomaculum; Desulfotomaculum reducens; Desulfotomaculum reducens MI-1	NA
272563	GCA_000009205.2	Bacteria; Firmicutes; Clostridia; Clostridiales; Peptostreptococcaceae; Clostridioides; Clostridioides difficile; Clostridioides difficile 630	NA
1505	GCA_000953555.1	Bacteria; Firmicutes; Clostridia; Clostridiales; Peptostreptococcaceae; Paeniclostridium; NA; Paeniclostridium sordellii	NA
1120989	GCA_900142275.1	Bacteria; Firmicutes; Clostridia; Clostridiales; Proteinivoraceae; Anaerobranca; Anaerobranca californiensis; Anaerobranca californiensis DSM 14826	NA
1120990	GCA_900111575.1	Bacteria; Firmicutes; Clostridia; Clostridiales; Proteinivoraceae; Anaerobranca; Anaerobranca gottschalkii; Anaerobranca gottschalkii DSM 13577	NA
29343	GCA_000953215.1	Bacteria; Firmicutes; Clostridia; Clostridiales; Ruminococcaceae; NA; NA; [Clostridium] cellulosi	NA
697329	GCA_000179635.2	Bacteria; Firmicutes; Clostridia; Clostridiales; Ruminococcaceae; Ruminococcus; Ruminococcus albus; Ruminococcus albus 7 = DSM 20455	NA
292459	GCA_000009905.1	Bacteria; Firmicutes; Clostridia; Clostridiales; Symbiobacteriaceae; Symbiobacterium; Symbiobacterium thermophilum; Symbiobacterium thermophilum IAM 14863	NA
335541	GCA_000014725.1	Bacteria; Firmicutes; Clostridia; Clostridiales; Syntrophomonadaceae; Syntrophomonas; Syntrophomonas wolfei; Syntrophomonas wolfei subsp. wolfei str. Goettingen G311	NA
643648	GCA_000092405.1	Bacteria; Firmicutes; Clostridia; Clostridiales; Syntrophomonadaceae; Syntrophothermus; Syntrophothermus lipocalidus; Syntrophothermus lipocalidus DSM 12680	NA
572479	GCA_000165465.1	Bacteria; Firmicutes; Clostridia; Halanaerobiales; Halanaerobiaceae; Halanaerobium; Halanaerobium praevalens; Halanaerobium praevalens DSM 2228	NA
373903	GCA_000020485.1	Bacteria; Firmicutes; Clostridia; Halanaerobiales; Halanaerobiaceae; Halothermothrix; Halothermothrix orenii; Halothermothrix orenii H 168	NA
574087	GCA_000144695.1	Bacteria; Firmicutes; Clostridia; Halanaerobiales; Halobacteroidaceae; Acetohalobium; Acetohalobium arabaticum; Acetohalobium arabaticum DSM 5501	NA
2017978	GCA_900114655.1	Bacteria; Firmicutes; Clostridia; Halanaerobiales; Halobacteroidaceae; Candidatus Frackibacter; NA; Candidatus Frackibacter sp. WG13	NA
748449	GCA_000328625.1	Bacteria; Firmicutes; Clostridia; Halanaerobiales; Halobacteroidaceae; Halobacteroides; Halobacteroides halobius; Halobacteroides halobius DSM 5150	NA
1323375	GCA_003991135.1	Bacteria; Firmicutes; Clostridia; Halanaerobiales; NA; Anoxybacter; NA; Anoxybacter fermentans	NA
2094029	GCA_003551905.1	Bacteria; Firmicutes; Clostridia; Halanaerobiales; NA; NA; NA; Halanaerobiales bacterium	NA
759412	GCA_002216005.1	Bacteria; Firmicutes; Clostridia; Natranaerobiales; Natranaerobiaceae; Natranaerobius; NA; Natranaerobius trueperi	NA
457570	GCA_000020005.1	Bacteria; Firmicutes; Clostridia; Natranaerobiales; Natranaerobiaceae; Natranaerobius; Natranaerobius thermophilus; Natranaerobius thermophilus JW/NM-WN-LF	NA
273068	GCA_000007085.1	Bacteria; Firmicutes; Clostridia; Thermoanaerobacterales; Thermoanaerobacteraceae; Caldanaerobacter; Caldanaerobacter subterraneus; Caldanaerobacter subterraneus subsp. tengcongensis MB4	NA
351627	GCA_000016545.1	Bacteria; Firmicutes; Clostridia; Thermoanaerobacterales; Thermoanaerobacterales Family III. Incertae Sedis; Caldicellulosiruptor; Caldicellulosiruptor saccharolyticus; Caldicellulosiruptor saccharolyticus DSM 8903	NA
697281	GCA_000213255.1	Bacteria; Firmicutes; Clostridia; Thermoanaerobacterales; Thermoanaerobacterales Family IV. Incertae Sedis; Mahella; Mahella australiensis; Mahella australiensis 50-1 BON	NA
747365	GCA_000212395.1	Bacteria; Firmicutes; Clostridia; Thermoanaerobacterales; Thermodesulfobiaceae; Thermodesulfobium; Thermodesulfobium narugense; Thermodesulfobium narugense DSM 14796	NA
451640	GCA_000173795.1	Bacteria; Firmicutes; Erysipelotrichia; Erysipelotrichales; Erysipelotrichaceae; Catenibacterium; Catenibacterium mitsuokai; Catenibacterium mitsuokai DSM 15897	NA
1522	GCA_000763955.1	Bacteria; Firmicutes; Erysipelotrichia; Erysipelotrichales; Erysipelotrichaceae; Erysipelatoclostridium; NA; [Clostridium] innocuum	NA
1648	GCA_001602155.1	Bacteria; Firmicutes; Erysipelotrichia; Erysipelotrichales; Erysipelotrichaceae; Erysipelothrix; NA; Erysipelothrix rhusiopathiae	NA
1555112	GCA_001544015.1	Bacteria; Firmicutes; Limnochordia; Limnochordales; Limnochordaceae; Limnochorda; NA; Limnochorda pilosa	NA
243899	GCA_001584725.1	Bacteria; Firmicutes; NA; NA; NA; NA; NA; endosymbiont TC1 of Trimyema compressum	NA
1871025	GCA_900120375.1	Bacteria; Firmicutes; NA; NA; NA; Ndongobacter; NA; Ndongobacter massiliensis	NA
591001	GCA_000025305.1	Bacteria; Firmicutes; Negativicutes; Acidaminococcales; Acidaminococcaceae; Acidaminococcus; Acidaminococcus fermentans; Acidaminococcus fermentans DSM 20731	NA
1111120	GCA_000468835.1	Bacteria; Firmicutes; Negativicutes; Acidaminococcales; Acidaminococcaceae; Acidaminococcus; NA; Acidaminococcus sp. BV3L6	NA
33025	GCA_003945365.1	Bacteria; Firmicutes; Negativicutes; Acidaminococcales; Acidaminococcaceae; Phascolarctobacterium; NA; Phascolarctobacterium faecium	NA
1948702	GCA_002329525.1	Bacteria; Firmicutes; Negativicutes; NA; NA; NA; NA; Negativicutes bacterium UBA1444	NA
927704	GCA_000284095.1	Bacteria; Firmicutes; Negativicutes; Selenomonadales; Selenomonadaceae; Selenomonas; Selenomonas ruminantium; Selenomonas ruminantium subsp. lactilytica TAM6421	NA
1930071	GCA_003966895.1	Bacteria; Firmicutes; Negativicutes; Selenomonadales; Sporomusaceae; Methylomusa; NA; Methylomusa anaerophila	NA
1192197	GCA_000271665.2	Bacteria; Firmicutes; Negativicutes; Selenomonadales; Sporomusaceae; Pelosinus; Pelosinus fermentans; Pelosinus fermentans JBW45	NA
39950	GCA_001717505.1	Bacteria; Firmicutes; Negativicutes; Veillonellales; Veillonellaceae; Dialister; NA; Dialister pneumosintes	NA
907	GCA_000763195.1	Bacteria; Firmicutes; Negativicutes; Veillonellales; Veillonellaceae; Megasphaera; NA; Megasphaera elsdenii	NA
479436	GCA_000024945.1	Bacteria; Firmicutes; Negativicutes; Veillonellales; Veillonellaceae; Veillonella; Veillonella parvula; Veillonella parvula DSM 2008	NA
1852374	GCA_900120165.1	Bacteria; Firmicutes; Tissierellia; NA; NA; Ezakiella; NA; Ezakiella massiliensis	NA
1128398	GCA_000299355.1	Bacteria; Firmicutes; Tissierellia; Tissierellales; Gottschalkiaceae; Gottschalkia; Gottschalkia acidurici; Gottschalkia acidurici 9a	NA
1123281	GCA_900130025.1	Bacteria; Firmicutes; Tissierellia; Tissierellales; NA; Sporanaerobacter; Sporanaerobacter acetigenes; Sporanaerobacter acetigenes DSM 13106	NA
334413	GCA_000010185.1	Bacteria; Firmicutes; Tissierellia; Tissierellales; Peptoniphilaceae; Finegoldia; Finegoldia magna; Finegoldia magna ATCC 29328	NA
1347392	GCA_000751555.1	Bacteria; Firmicutes; Tissierellia; Tissierellales; Tissierellaceae; Anaerosalibacter; NA; Anaerosalibacter massiliensis	NA
190304	GCA_000007325.1	Bacteria; Fusobacteria; Fusobacteriia; Fusobacteriales; Fusobacteriaceae; Fusobacterium; Fusobacterium nucleatum; Fusobacterium nucleatum subsp. nucleatum ATCC 25586	NA
523794	GCA_000023905.1	Bacteria; Fusobacteria; Fusobacteriia; Fusobacteriales; Leptotrichiaceae; Leptotrichia; Leptotrichia buccalis; Leptotrichia buccalis C-1013-b	NA
1971640	GCA_002084445.1	Bacteria; Fusobacteria; Fusobacteriia; NA; NA; NA; NA; Fusobacteriia bacterium 4572_132	NA
1972457	GCA_002084825.1	Bacteria; Fusobacteria; Fusobacteriia; NA; NA; NA; NA; Fusobacteriia bacterium 4572_74	NA
379066	GCA_000010305.1	Bacteria; Gemmatimonadetes; Gemmatimonadetes; Gemmatimonadales; Gemmatimonadaceae; Gemmatimonas; Gemmatimonas aurantiaca; Gemmatimonas aurantiaca T-27	NA
1379270	GCA_000695095.2	Bacteria; Gemmatimonadetes; Gemmatimonadetes; Gemmatimonadales; Gemmatimonadaceae; Gemmatimonas; NA; Gemmatimonas phototrophica	NA
1703357	GCA_001303165.1	Bacteria; Gemmatimonadetes; Gemmatimonadetes; Gemmatimonadales; Gemmatimonadaceae; Gemmatimonas; NA; Gemmatimonas sp. SG8_28	NA
1805174	GCA_001919865.1	Bacteria; Gemmatimonadetes; NA; NA; NA; NA; NA; Gemmatimonadetes bacterium 13_1_20CM_4_69_16	NA
1805195	GCA_001917695.1	Bacteria; Gemmatimonadetes; NA; NA; NA; NA; NA; Gemmatimonadetes bacterium 13_1_40CM_66_11	NA
1798311	GCA_001802045.1	Bacteria; Gemmatimonadetes; NA; NA; NA; NA; NA; Gemmatimonadetes bacterium RBG_16_66_8	NA
945713	GCA_000258405.1	Bacteria; Ignavibacteriae; Ignavibacteria; Ignavibacteriales; Ignavibacteriaceae; Ignavibacterium; Ignavibacterium album; Ignavibacterium album JCM 16511	NA
1191523	GCA_000279145.1	Bacteria; Ignavibacteriae; Ignavibacteria; Ignavibacteriales; Melioribacteraceae; Melioribacter; Melioribacter roseus; Melioribacter roseus P3M-2	NA
1961105	GCA_002050295.1	Bacteria; Ignavibacteriae; Ignavibacteria; Ignavibacteriales; NA; NA; NA; Ignavibacteriales bacterium UTCHB2	NA
1805219	GCA_001919105.1	Bacteria; Ignavibacteriae; Ignavibacteria; NA; NA; NA; NA; Ignavibacteria bacterium 13_1_40CM_2_61_4	NA
1798453	GCA_001803165.1	Bacteria; Ignavibacteriae; Ignavibacteria; NA; NA; NA; NA; Ignavibacteria bacterium RIFOXYC2_FULL_38_25	NA
2013810	GCA_002839795.1	Bacteria; Ignavibacteriae; NA; NA; NA; NA; NA; Ignavibacteriae bacterium HGW-Ignavibacteriae-3	NA
2013811	GCA_002839765.1	Bacteria; Ignavibacteriae; NA; NA; NA; NA; NA; Ignavibacteriae bacterium HGW-Ignavibacteriae-4	NA
1307763	GCA_001017655.1	Bacteria; Kiritimatiellaeota; Kiritimatiellae; Kiritimatiellales; Kiritimatiellaceae; Kiritimatiella; NA; Kiritimatiella glycovorans	NA
2026752	GCA_002691095.1	Bacteria; Kiritimatiellaeota; Kiritimatiellae; Kiritimatiellales; Kiritimatiellaceae; NA; NA; Kiritimatiellaceae bacterium	NA
2202731	GCA_003230915.1	Bacteria; Kiritimatiellaeota; Kiritimatiellae; Kiritimatiellales; NA; NA; NA; Kiritimatiellales bacterium	NA
1674902	GCA_001604235.1	Bacteria; Lentisphaerae; Lentisphaeria; Lentisphaerales; NA; NA; NA; Lentisphaerales bacterium Lenti_01	NA
2053569	GCA_003477185.1	Bacteria; Lentisphaerae; Lentisphaeria; NA; NA; NA; NA; Lentisphaeria bacterium	NA
2094242	GCA_002998355.1	Bacteria; Lentisphaerae; Lentisphaeria; Victivallales; NA; NA; NA; Victivallales bacterium CCUG 44730	NA
1674903	GCA_001603055.1	Bacteria; Lentisphaerae; Lentisphaeria; Victivallales; NA; NA; NA; Victivallales bacterium Lenti_02	NA
172901	GCA_003096415.1	Bacteria; Lentisphaerae; Lentisphaeria; Victivallales; Victivallaceae; Victivallis; NA; Victivallis vadensis	NA
1798578	GCA_001804885.1	Bacteria; Lentisphaerae; NA; NA; NA; NA; NA; Lentisphaerae bacterium RIFOXYA12_FULL_48_11	NA
1801684	GCA_001803575.1	Bacteria; Nitrospinae; NA; NA; NA; NA; NA; Nitrospinae bacterium RIFCSPLOWO2_02_39_17	NA
1801687	GCA_001803565.1	Bacteria; Nitrospinae; NA; NA; NA; NA; NA; Nitrospinae bacterium RIFCSPLOWO2_12_FULL_45_22	NA
1801688	GCA_001803615.1	Bacteria; Nitrospinae; NA; NA; NA; NA; NA; Nitrospinae bacterium RIFCSPLOWO2_12_FULL_47_7	NA
1953052	GCA_002328125.1	Bacteria; Nitrospinae; Nitrospinia; Nitrospinales; Nitrospinaceae; NA; NA; Nitrospinaceae bacterium UBA2164	NA
1953053	GCA_002377645.1	Bacteria; Nitrospinae; Nitrospinia; Nitrospinales; Nitrospinaceae; NA; NA; Nitrospinaceae bacterium UBA3496	NA
1266370	GCA_000341545.2	Bacteria; Nitrospinae; Nitrospinia; Nitrospinales; Nitrospinaceae; Nitrospina; Nitrospina gracilis; Nitrospina gracilis 3/211	NA
1805277	GCA_001873265.1	Bacteria; Nitrospirae; NA; NA; NA; NA; NA; Nitrospirae bacterium CG2_30_41_42	NA
1801709	GCA_001803815.1	Bacteria; Nitrospirae; NA; NA; NA; NA; NA; Nitrospirae bacterium RBG_19FT_COMBO_42_15	NA
1801712	GCA_001803875.1	Bacteria; Nitrospirae; NA; NA; NA; NA; NA; Nitrospirae bacterium RIFCSPHIGHO2_01_FULL_66_17	NA
2013825	GCA_002839535.1	Bacteria; Nitrospirae; Nitrospira; NA; NA; NA; NA; Nitrospira bacterium HGW-Nitrospira-1	NA
1704025	GCA_001303405.1	Bacteria; Nitrospirae; Nitrospira; NA; NA; NA; NA; Nitrospira bacterium SG8_35_4	NA
1704026	GCA_001303745.1	Bacteria; Nitrospirae; Nitrospira; NA; NA; NA; NA; Nitrospira bacterium SM23_35	NA
289376	GCA_000020985.1	Bacteria; Nitrospirae; Nitrospira; Nitrospirales; Nitrospiraceae; Thermodesulfovibrio; Thermodesulfovibrio yellowstonii; Thermodesulfovibrio yellowstonii DSM 11347	NA
1961114	GCA_002050315.1	Bacteria; Planctomycetes; Candidatus Brocadiae; Candidatus Brocadiales; Candidatus Brocadiaceae; Candidatus Brocadia; NA; Candidatus Brocadia sp. UTAMX2	NA
174633	GCA_002418245.1	Bacteria; Planctomycetes; Candidatus Brocadiae; Candidatus Brocadiales; Candidatus Brocadiaceae; Candidatus Kuenenia; NA; Candidatus Kuenenia stuttgartiensis	NA
1801959	GCA_001824635.1	Bacteria; Planctomycetes; NA; NA; NA; NA; NA; Planctomycetes bacterium GWF2_50_10	NA
1801966	GCA_001828295.1	Bacteria; Planctomycetes; NA; NA; NA; NA; NA; Planctomycetes bacterium RBG_16_41_13	NA
1851148	GCA_001999965.1	Bacteria; Planctomycetes; Phycisphaerae; NA; NA; NA; NA; Phycisphaerae bacterium SM-Chi-D1	NA
1936003	GCA_002007645.1	Bacteria; Planctomycetes; Phycisphaerae; NA; NA; NA; NA; Phycisphaerae bacterium ST-NAGAB-D1	NA
1951193	GCA_002343715.1	Bacteria; Planctomycetes; Phycisphaerae; Phycisphaerales; NA; NA; NA; Phycisphaerales bacterium UBA2402	NA
1951200	GCA_002405485.1	Bacteria; Planctomycetes; Phycisphaerae; Phycisphaerales; NA; NA; NA; Phycisphaerales bacterium UBA4658	NA
1142394	GCA_000284115.1	Bacteria; Planctomycetes; Phycisphaerae; Phycisphaerales; Phycisphaeraceae; Phycisphaera; Phycisphaera mikurensis; Phycisphaera mikurensis NBRC 102666	NA
1940790	GCA_001997385.1	Bacteria; Planctomycetes; Phycisphaerae; Sedimentisphaerales; Sedimentisphaeraceae; Sedimentisphaera; NA; Sedimentisphaera cyanobacteriorum	NA
1970542	GCA_002279215.1	Bacteria; Planctomycetes; Planctomycetia; NA; NA; NA; NA; Planctomycetia bacterium 21-64-5	NA
575540	GCA_000186345.1	Bacteria; Planctomycetes; Planctomycetia; Planctomycetales; Isosphaeraceae; Isosphaera; Isosphaera pallida; Isosphaera pallida ATCC 43644	NA
530564	GCA_000025185.1	Bacteria; Planctomycetes; Planctomycetia; Planctomycetales; Planctomycetaceae; Pirellula; Pirellula staleyi; Pirellula staleyi DSM 6068	NA
521674	GCA_000092105.1	Bacteria; Planctomycetes; Planctomycetia; Planctomycetales; Planctomycetaceae; Planctopirus; Planctopirus limnophila; Planctopirus limnophila DSM 3776	NA
243159	GCA_000021485.1	Bacteria; Proteobacteria; Acidithiobacillia; Acidithiobacillales; Acidithiobacillaceae; Acidithiobacillus; Acidithiobacillus ferrooxidans; Acidithiobacillus ferrooxidans ATCC 23270	NA
930	GCA_000709715.1	Bacteria; Proteobacteria; Acidithiobacillia; Acidithiobacillales; Acidithiobacillaceae; Acidithiobacillus; NA; Acidithiobacillus thiooxidans	NA
1123368	GCA_000423825.1	Bacteria; Proteobacteria; Acidithiobacillia; Acidithiobacillales; Thermithiobacillaceae; Thermithiobacillus; Thermithiobacillus tepidarius; Thermithiobacillus tepidarius DSM 3134	NA
190650	GCA_000006905.1	Bacteria; Proteobacteria; Alphaproteobacteria; Caulobacterales; Caulobacteraceae; Caulobacter; Caulobacter vibrioides; Caulobacter vibrioides CB15	NA
1970503	GCA_002280485.1	Bacteria; Proteobacteria; Alphaproteobacteria; Caulobacterales; NA; NA; NA; Caulobacterales bacterium 32-69-10	NA
1797588	GCA_001796045.1	Bacteria; Proteobacteria; Alphaproteobacteria; Caulobacterales; NA; NA; NA; Caulobacterales bacterium RIFOXYB1_FULL_67_16	NA
2043170	GCA_002740695.1	Bacteria; Proteobacteria; Alphaproteobacteria; Emcibacterales; Emcibacteraceae; Emcibacter; NA; Emcibacter congregatus	NA
1629334	GCA_001192655.1	Bacteria; Proteobacteria; Alphaproteobacteria; Holosporales; Caedimonadaceae; Caedimonas; NA; Caedimonas varicaedens	NA
91604	GCA_000742835.1	Bacteria; Proteobacteria; Alphaproteobacteria; Holosporales; Candidatus Paracaedibacteraceae; Candidatus Paracaedibacter; NA; Candidatus Paracaedibacter acanthamoebae	NA
86106	GCA_000730245.1	Bacteria; Proteobacteria; Alphaproteobacteria; Holosporales; Holosporaceae; NA; NA; endosymbiont of Acanthamoeba sp. UWC8	AIF81068.1;
1122135	GCA_000374005.1	Bacteria; Proteobacteria; Alphaproteobacteria; Kiloniellales; Kiloniellaceae; Kiloniella; Kiloniella laminariae; Kiloniella laminariae DSM 19542	NA
1549748	GCA_000982415.1	Bacteria; Proteobacteria; Alphaproteobacteria; Kiloniellales; Kiloniellaceae; Kiloniella; NA; Kiloniella litopenaei	NA
1938587	GCA_002690455.1	Bacteria; Proteobacteria; Alphaproteobacteria; Kiloniellales; Kiloniellaceae; Kiloniella; NA; Kiloniella sp.	NA
1951964	GCA_002380195.1	Bacteria; Proteobacteria; Alphaproteobacteria; Kordiimonadales; Kordiimonadaceae; NA; NA; Kordiimonadaceae bacterium UBA4149	NA
1951965	GCA_002390425.1	Bacteria; Proteobacteria; Alphaproteobacteria; Kordiimonadales; Kordiimonadaceae; NA; NA; Kordiimonadaceae bacterium UBA4441	NA
2030814	GCA_002401685.1	Bacteria; Proteobacteria; Alphaproteobacteria; Kordiimonadales; NA; NA; NA; Kordiimonadales bacterium	PCI64662.1;
156889	GCA_000014865.1	Bacteria; Proteobacteria; Alphaproteobacteria; Magnetococcales; Magnetococcaceae; Magnetococcus; Magnetococcus marinus; Magnetococcus marinus MC-1	NA
1434232	GCA_002109495.1	Bacteria; Proteobacteria; Alphaproteobacteria; Magnetococcales; Magnetococcaceae; Magnetofaba; Magnetofaba australis; Magnetofaba australis IT-1	NA
2032651	GCA_002753185.1	Bacteria; Proteobacteria; Alphaproteobacteria; Magnetococcales; NA; NA; NA; Magnetococcales bacterium WMHbin3	NA
1799655	GCA_001644385.1	Bacteria; Proteobacteria; Alphaproteobacteria; Micropepsales; Micropepsaceae; Rhizomicrobium; NA; Rhizomicrobium sp. SCGC AG-212-E05	NA
856793	GCA_000226315.1	Bacteria; Proteobacteria; Alphaproteobacteria; NA; NA; Micavibrio; Micavibrio aeruginosavorus; Micavibrio aeruginosavorus ARL-13	NA
349215	GCA_000348745.1	Bacteria; Proteobacteria; Alphaproteobacteria; NA; NA; Micavibrio; Micavibrio aeruginosavorus; Micavibrio aeruginosavorus EPB	NA
1868589	GCA_003008515.1	Bacteria; Proteobacteria; Alphaproteobacteria; NA; NA; Phreatobacter; NA; Phreatobacter cathodiphilus	NA
1852618	GCA_001657385.1	Bacteria; Proteobacteria; Alphaproteobacteria; Parvularculales; Parvularculaceae; Parvularcula; NA; Parvularcula sp. BBD 1991-13	NA
2292771	GCA_003399445.1	Bacteria; Proteobacteria; Alphaproteobacteria; Parvularculales; Parvularculaceae; Parvularcula; NA; Parvularcula sp. SM1705	NA
314260	GCA_000152825.2	Bacteria; Proteobacteria; Alphaproteobacteria; Parvularculales; Parvularculaceae; Parvularcula; Parvularcula bermudensis; Parvularcula bermudensis HTCC2503	NA
1925548	GCA_002688585.1	Bacteria; Proteobacteria; Alphaproteobacteria; Pelagibacterales; NA; Candidatus Fonsibacter; NA; Candidatus Fonsibacter ubiquis	NA
2026776	GCA_002684605.1	Bacteria; Proteobacteria; Alphaproteobacteria; Pelagibacterales; NA; NA; NA; Pelagibacterales bacterium	NA
335992	GCA_000012345.1	Bacteria; Proteobacteria; Alphaproteobacteria; Pelagibacterales; Pelagibacteraceae; Candidatus Pelagibacter; Candidatus Pelagibacter ubique; Candidatus Pelagibacter ubique HTCC1062	NA
1486262	GCA_000960975.1	Bacteria; Proteobacteria; Alphaproteobacteria; Rhizobiales; Aurantimonadaceae; Martelella; NA; Martelella endophytica	NA
283166	GCA_000046705.1	Bacteria; Proteobacteria; Alphaproteobacteria; Rhizobiales; Bartonellaceae; Bartonella; Bartonella henselae; Bartonella henselae str. Houston-1	NA
395963	GCA_000019845.1	Bacteria; Proteobacteria; Alphaproteobacteria; Rhizobiales; Beijerinckiaceae; Beijerinckia; Beijerinckia indica; Beijerinckia indica subsp. indica ATCC 9039	NA
258594	GCA_000195775.1	Bacteria; Proteobacteria; Alphaproteobacteria; Rhizobiales; Bradyrhizobiaceae; Rhodopseudomonas; Rhodopseudomonas palustris; Rhodopseudomonas palustris CGA009	NA
204722	GCA_000007505.1	Bacteria; Proteobacteria; Alphaproteobacteria; Rhizobiales; Brucellaceae; Brucella; Brucella suis; Brucella suis 1330	NA
363953	GCA_001418005.1	Bacteria; Proteobacteria; Alphaproteobacteria; Rhizobiales; Chelatococcaceae; Chelatococcus; NA; Chelatococcus sambhunathii	LIOL01000003.1_182;
2304600	GCA_003432385.1	Bacteria; Proteobacteria; Alphaproteobacteria; Rhizobiales; Cohaesibacteraceae; Breoghania; NA; Breoghania sp. L-A4	NA
1079	GCA_001402875.1	Bacteria; Proteobacteria; Alphaproteobacteria; Rhizobiales; Hyphomicrobiaceae; Blastochloris; NA; Blastochloris viridis	NA
419610	GCA_000018845.1	Bacteria; Proteobacteria; Alphaproteobacteria; Rhizobiales; Methylobacteriaceae; Methylorubrum; Methylorubrum extorquens; Methylorubrum extorquens PA1	NA
655015	GCA_002117405.1	Bacteria; Proteobacteria; Alphaproteobacteria; Rhizobiales; Methylocystaceae; Methylocystis; NA; Methylocystis bryophila	NA
1876515	GCA_002238045.1	Bacteria; Proteobacteria; Alphaproteobacteria; Rhizobiales; Notoacmeibacteraceae; Notoacmeibacter; NA; Notoacmeibacter marinus	NA
411684	GCA_000154705.2	Bacteria; Proteobacteria; Alphaproteobacteria; Rhizobiales; Phyllobacteriaceae; Hoeflea; Hoeflea phototrophica; Hoeflea phototrophica DFL-43	NA
402881	GCA_000017565.1	Bacteria; Proteobacteria; Alphaproteobacteria; Rhizobiales; Rhodobiaceae; Parvibaculum; Parvibaculum lavamentivorans; Parvibaculum lavamentivorans DS-1	NA
1123229	GCA_000429045.1	Bacteria; Proteobacteria; Alphaproteobacteria; Rhizobiales; Salinarimonadaceae; Salinarimonas; Salinarimonas rosea; Salinarimonas rosea DSM 21201	NA
438753	GCA_000010525.1	Bacteria; Proteobacteria; Alphaproteobacteria; Rhizobiales; Xanthobacteraceae; Azorhizobium; Azorhizobium caulinodans; Azorhizobium caulinodans ORS 571	NA
228405	GCA_000013025.1	Bacteria; Proteobacteria; Alphaproteobacteria; Rhodobacterales; Hyphomonadaceae; Hyphomonas; Hyphomonas neptunium; Hyphomonas neptunium ATCC 15444	NA
1895824	GCA_001898985.1	Bacteria; Proteobacteria; Alphaproteobacteria; Rhodobacterales; NA; NA; NA; Rhodobacterales bacterium 65-51	NA
246200	GCA_000011965.2	Bacteria; Proteobacteria; Alphaproteobacteria; Rhodobacterales; Rhodobacteraceae; Ruegeria; Ruegeria pomeroyi; Ruegeria pomeroyi DSS-3	NA
290633	GCA_000011685.1	Bacteria; Proteobacteria; Alphaproteobacteria; Rhodospirillales; Acetobacteraceae; Gluconobacter; Gluconobacter oxydans; Gluconobacter oxydans 621H	NA
1963835	GCA_900187945.1	Bacteria; Proteobacteria; Alphaproteobacteria; Rhodospirillales; Geminicoccaceae; Arboricoccus; NA; Arboricoccus pini	NA
269796	GCA_000013085.1	Bacteria; Proteobacteria; Alphaproteobacteria; Rhodospirillales; Rhodospirillaceae; Rhodospirillum; Rhodospirillum rubrum; Rhodospirillum rubrum ATCC 11170	NA
163164	GCA_000008025.1	Bacteria; Proteobacteria; Alphaproteobacteria; Rickettsiales; Anaplasmataceae; Wolbachia; NA; Wolbachia endosymbiont of Drosophila melanogaster	NA
696127	GCA_000219355.1	Bacteria; Proteobacteria; Alphaproteobacteria; Rickettsiales; Candidatus Midichloriaceae; Candidatus Midichloria; Candidatus Midichloria mitochondrii; Candidatus Midichloria mitochondrii IricVA	NA
272947	GCA_000195735.1	Bacteria; Proteobacteria; Alphaproteobacteria; Rickettsiales; Rickettsiaceae; Rickettsia; Rickettsia prowazekii; Rickettsia prowazekii str. Madrid E	NA
745714	GCA_900172325.1	Bacteria; Proteobacteria; Alphaproteobacteria; Sneathiellales; Sneathiellaceae; Oceanibacterium; NA; Oceanibacterium hippocampi	NA
1236958	GCA_000616095.1	Bacteria; Proteobacteria; Alphaproteobacteria; Sneathiellales; Sneathiellaceae; Sneathiella; Sneathiella glossodoripedis; Sneathiella glossodoripedis JCM 23214	BAMS01000007.1_70;
692370	GCA_001698205.1	Bacteria; Proteobacteria; Alphaproteobacteria; Sphingomonadales; Erythrobacteraceae; Altererythrobacter; NA; Altererythrobacter dongtanensis	NA
1849171	GCA_001650955.1	Bacteria; Proteobacteria; Alphaproteobacteria; Sphingomonadales; NA; NA; NA; Sphingomonadales bacterium EhC05	NA
264203	GCA_000007105.1	Bacteria; Proteobacteria; Alphaproteobacteria; Sphingomonadales; Sphingomonadaceae; Zymomonas; Zymomonas mobilis; Zymomonas mobilis subsp. mobilis ZM4 = ATCC 31821	NA
257310	GCA_000195675.1	Bacteria; Proteobacteria; Betaproteobacteria; Burkholderiales; Alcaligenaceae; Bordetella; Bordetella bronchiseptica; Bordetella bronchiseptica RB50	NA
402626	GCA_000020205.1	Bacteria; Proteobacteria; Betaproteobacteria; Burkholderiales; Burkholderiaceae; Ralstonia; Ralstonia pickettii; Ralstonia pickettii 12J	NA
338969	GCA_000013605.1	Bacteria; Proteobacteria; Betaproteobacteria; Burkholderiales; Comamonadaceae; Rhodoferax; Rhodoferax ferrireducens; Rhodoferax ferrireducens T118	NA
762967	GCA_000250875.1	Bacteria; Proteobacteria; Betaproteobacteria; Burkholderiales; Sutterellaceae; Sutterella; Sutterella parvirubra; Sutterella parvirubra YIT 11816	NA
1970376	GCA_002279055.1	Bacteria; Proteobacteria; Betaproteobacteria; Ferrovales; Ferrovaceae; Ferrovum; NA; Ferrovum sp. 34-44-207	NA
1356306	GCA_001581925.1	Bacteria; Proteobacteria; Betaproteobacteria; Ferrovales; Ferrovaceae; Ferrovum; NA; Ferrovum sp. PN-J185	NA
1789004	GCA_001581915.1	Bacteria; Proteobacteria; Betaproteobacteria; Ferrovales; Ferrovaceae; Ferrovum; NA; Ferrovum sp. Z-31	NA
522306	GCA_000024165.1	Bacteria; Proteobacteria; Betaproteobacteria; NA; NA; Candidatus Accumulibacter; Candidatus Accumulibacter phosphatis; Candidatus Accumulibacter phosphatis clade IIA str. UW-1	NA
543913	GCA_000342265.1	Bacteria; Proteobacteria; Betaproteobacteria; NA; NA; NA; NA; beta proteobacterium CB	NA
1690485	GCA_001602455.1	Bacteria; Proteobacteria; Betaproteobacteria; NA; NA; NA; NA; Betaproteobacteria bacterium UKL13-2	NA
243365	GCA_000007705.1	Bacteria; Proteobacteria; Betaproteobacteria; Neisseriales; Chromobacteriaceae; Chromobacterium; Chromobacterium violaceum; Chromobacterium violaceum ATCC 12472	NA
45465	GCA_003633895.1	Bacteria; Proteobacteria; Betaproteobacteria; Neisseriales; Chromobacteriaceae; Vogesella; NA; Vogesella indigofera	NA
122586	GCA_000008805.1	Bacteria; Proteobacteria; Betaproteobacteria; Neisseriales; Neisseriaceae; Neisseria; Neisseria meningitidis; Neisseria meningitidis MC58	NA
395494	GCA_000145255.1	Bacteria; Proteobacteria; Betaproteobacteria; Nitrosomonadales; Gallionellaceae; Gallionella; Gallionella capsiferriformans; Gallionella capsiferriformans ES-2	NA
228410	GCA_000009145.1	Bacteria; Proteobacteria; Betaproteobacteria; Nitrosomonadales; Nitrosomonadaceae; Nitrosomonas; Nitrosomonas europaea; Nitrosomonas europaea ATCC 19718	NA
292415	GCA_000012745.1	Bacteria; Proteobacteria; Betaproteobacteria; Nitrosomonadales; Thiobacillaceae; Thiobacillus; Thiobacillus denitrificans; Thiobacillus denitrificans ATCC 25259	AAZ97883.1;
159087	GCA_000012425.1	Bacteria; Proteobacteria; Betaproteobacteria; Rhodocyclales; Azonexaceae; Dechloromonas; Dechloromonas aromatica; Dechloromonas aromatica RCB	NA
76114	GCA_000025965.1	Bacteria; Proteobacteria; Betaproteobacteria; Rhodocyclales; Rhodocyclaceae; Aromatoleum; Aromatoleum aromaticum; Aromatoleum aromaticum EbN1	NA
62928	GCA_000061505.1	Bacteria; Proteobacteria; Betaproteobacteria; Rhodocyclales; Zoogloeaceae; Azoarcus; NA; Azoarcus sp. BH72	NA
2035771	GCA_002753255.1	Bacteria; Proteobacteria; Candidatus Lambdaproteobacteria; NA; NA; NA; NA; Candidatus Lambdaproteobacteria bacterium	NA
1817771	GCA_001781965.1	Bacteria; Proteobacteria; Candidatus Lambdaproteobacteria; NA; NA; NA; NA; Candidatus Lambdaproteobacteria bacterium RIFOXYD12_FULL_49_8	NA
1817773	GCA_001783715.1	Bacteria; Proteobacteria; Candidatus Lambdaproteobacteria; NA; NA; NA; NA; Candidatus Lambdaproteobacteria bacterium RIFOXYD2_FULL_56_26	NA
1817758	GCA_001786655.1	Bacteria; Proteobacteria; Candidatus Muproteobacteria; NA; NA; NA; NA; Candidatus Muproteobacteria bacterium RBG_16_64_11	NA
1817760	GCA_001785115.1	Bacteria; Proteobacteria; Candidatus Muproteobacteria; NA; NA; NA; NA; Candidatus Muproteobacteria bacterium RBG_16_65_34	NA
1817761	GCA_001786665.1	Bacteria; Proteobacteria; Candidatus Muproteobacteria; NA; NA; NA; NA; Candidatus Muproteobacteria bacterium RBG_19FT_COMBO_61_10	NA
1548548	GCA_003258315.1	Bacteria; Proteobacteria; Deltaproteobacteria; Bradymonadales; Bradymonadaceae; Bradymonas; NA; Bradymonas sediminis	NA
2283320	GCA_003367535.1	Bacteria; Proteobacteria; Deltaproteobacteria; Bradymonadales; Bradymonadaceae; NA; NA; Bradymonadaceae bacterium TMQ3	NA
2211119	GCA_003260125.1	Bacteria; Proteobacteria; Deltaproteobacteria; Bradymonadales; NA; NA; NA; Bradymonadales bacterium B210	NA
644282	GCA_000143965.1	Bacteria; Proteobacteria; Deltaproteobacteria; Desulfarculales; Desulfarculaceae; Desulfarculus; Desulfarculus baarsii; Desulfarculus baarsii DSM 2075	NA
2093367	GCA_003605055.1	Bacteria; Proteobacteria; Deltaproteobacteria; Desulfarculales; Desulfarculaceae; Desulfarculus; NA; Desulfarculus sp.	NA
1348163	GCA_001184205.1	Bacteria; Proteobacteria; Deltaproteobacteria; Desulfarculales; Desulfarculaceae; Desulfocarbo; NA; Desulfocarbo indianensis	NA
96561	GCA_000018405.1	Bacteria; Proteobacteria; Deltaproteobacteria; Desulfobacterales; Desulfobacteraceae; Desulfococcus; Desulfococcus oleovorans; Desulfococcus oleovorans Hxd3	NA
1167006	GCA_000341395.1	Bacteria; Proteobacteria; Deltaproteobacteria; Desulfobacterales; Desulfobulbaceae; Desulfocapsa; Desulfocapsa sulfexigens; Desulfocapsa sulfexigens DSM 10523	NA
485915	GCA_000024325.1	Bacteria; Proteobacteria; Deltaproteobacteria; Desulfovibrionales; Desulfohalobiaceae; Desulfohalobium; Desulfohalobium retbaense; Desulfohalobium retbaense DSM 5692	NA
525897	GCA_000023225.1	Bacteria; Proteobacteria; Deltaproteobacteria; Desulfovibrionales; Desulfomicrobiaceae; Desulfomicrobium; Desulfomicrobium baculatum; Desulfomicrobium baculatum DSM 4028	NA
882	GCA_000195755.1	Bacteria; Proteobacteria; Deltaproteobacteria; Desulfovibrionales; Desulfovibrionaceae; Desulfovibrio; Desulfovibrio vulgaris; Desulfovibrio vulgaris str. Hildenborough	NA
694431	GCA_000517565.1	Bacteria; Proteobacteria; Deltaproteobacteria; Desulfurellales; Desulfurellaceae; Desulfurella; Desulfurella acetivorans; Desulfurella acetivorans A63	NA
1562698	GCA_002119425.1	Bacteria; Proteobacteria; Deltaproteobacteria; Desulfurellales; Desulfurellaceae; Desulfurella; NA; Desulfurella amilsii	NA
760142	GCA_000194135.1	Bacteria; Proteobacteria; Deltaproteobacteria; Desulfurellales; Desulfurellaceae; Hippea; Hippea maritima; Hippea maritima DSM 10411	NA
29542	GCA_001887715.1	Bacteria; Proteobacteria; Deltaproteobacteria; Desulfuromonadales; Desulfuromonadaceae; Pelobacter; NA; Pelobacter acetylenicus	NA
338963	GCA_000012885.1	Bacteria; Proteobacteria; Deltaproteobacteria; Desulfuromonadales; Desulfuromonadaceae; Pelobacter; Pelobacter carbinolicus; Pelobacter carbinolicus DSM 2380	NA
243231	GCA_000007985.2	Bacteria; Proteobacteria; Deltaproteobacteria; Desulfuromonadales; Geobacteraceae; Geobacter; Geobacter sulfurreducens; Geobacter sulfurreducens PCA	NA
290397	GCA_000013385.1	Bacteria; Proteobacteria; Deltaproteobacteria; Myxococcales; Anaeromyxobacteraceae; Anaeromyxobacter; Anaeromyxobacter dehalogenans; Anaeromyxobacter dehalogenans 2CP-C	NA
1262867	GCA_000433775.1	Bacteria; Proteobacteria; Deltaproteobacteria; Myxococcales; Myxococcaceae; Corallococcus; NA; Corallococcus sp. CAG:1435	NA
1391653	GCA_001263175.1	Bacteria; Proteobacteria; Deltaproteobacteria; Myxococcales; Vulgatibacteraceae; Vulgatibacter; NA; Vulgatibacter incomptus	NA
1621989	GCA_001577525.1	Bacteria; Proteobacteria; Deltaproteobacteria; NA; Candidatus Desulfofervidaceae; Candidatus Desulfofervidus; NA; Candidatus Desulfofervidus auxilii	NA
880072	GCA_000195295.1	Bacteria; Proteobacteria; Deltaproteobacteria; Syntrophobacterales; Syntrophaceae; Desulfobacca; Desulfobacca acetoxidans; Desulfobacca acetoxidans DSM 11109	NA
56780	GCA_000013405.1	Bacteria; Proteobacteria; Deltaproteobacteria; Syntrophobacterales; Syntrophaceae; Syntrophus; Syntrophus aciditrophicus; Syntrophus aciditrophicus SB	NA
328301	GCA_003489305.1	Bacteria; Proteobacteria; Deltaproteobacteria; Syntrophobacterales; Syntrophorhabdaceae; Syntrophorhabdus; NA; Syntrophorhabdus aromaticivorans	NA
85962	GCA_000008525.1	Bacteria; Proteobacteria; Epsilonproteobacteria; Campylobacterales; Helicobacteraceae; Helicobacter; Helicobacter pylori; Helicobacter pylori 26695	NA
223786	GCA_900115615.1	Bacteria; Proteobacteria; Epsilonproteobacteria; Campylobacterales; Hydrogenimonaceae; Hydrogenimonas; NA; Hydrogenimonas thermophila	NA
749222	GCA_000186245.1	Bacteria; Proteobacteria; Epsilonproteobacteria; Campylobacterales; NA; Nitratifractor; Nitratifractor salsuginis; Nitratifractor salsuginis DSM 16511	NA
387092	GCA_000010325.1	Bacteria; Proteobacteria; Epsilonproteobacteria; NA; NA; Nitratiruptor; NA; Nitratiruptor sp. SB155-2	NA
206403	GCA_000987835.1	Bacteria; Proteobacteria; Epsilonproteobacteria; NA; NA; Sulfurovum; NA; Sulfurovum lithotrophicum	NA
1424653	GCA_003752135.1	Bacteria; Proteobacteria; Epsilonproteobacteria; Nautiliales; Nautiliaceae; Cetia; NA; Cetia pacifica	NA
1936991	GCA_002335445.1	Bacteria; Proteobacteria; Epsilonproteobacteria; Nautiliales; Nautiliaceae; Lebetimonas; NA; Lebetimonas natsushimae	NA
598659	GCA_000021725.1	Bacteria; Proteobacteria; Epsilonproteobacteria; Nautiliales; Nautiliaceae; Nautilia; Nautilia profundicola; Nautilia profundicola AmH	NA
1620215	GCA_002355735.1	Bacteria; Proteobacteria; Gammaproteobacteria; Acidiferrobacterales; Acidiferrobacteraceae; Sulfuricaulis; NA; Sulfuricaulis limicola	NA
2202729	GCA_003228745.1	Bacteria; Proteobacteria; Gammaproteobacteria; Acidiferrobacterales; NA; NA; NA; Acidiferrobacterales bacterium	NA
380703	GCA_000014805.1	Bacteria; Proteobacteria; Gammaproteobacteria; Aeromonadales; Aeromonadaceae; Aeromonas; Aeromonas hydrophila; Aeromonas hydrophila subsp. hydrophila ATCC 7966	NA
80854	GCA_000953735.1	Bacteria; Proteobacteria; Gammaproteobacteria; Alteromonadales; Moritellaceae; Moritella; NA; Moritella viscosa	NA
211586	GCA_000146165.2	Bacteria; Proteobacteria; Gammaproteobacteria; Alteromonadales; Shewanellaceae; Shewanella; Shewanella oneidensis; Shewanella oneidensis MR-1	NA
644221	GCA_003315245.1	Bacteria; Proteobacteria; Gammaproteobacteria; Arenicellales; Arenicellaceae; Arenicella; NA; Arenicella xantha	NA
638300	GCA_000160655.1	Bacteria; Proteobacteria; Gammaproteobacteria; Cardiobacteriales; Cardiobacteriaceae; Cardiobacterium; Cardiobacterium hominis; Cardiobacterium hominis ATCC 15826	NA
797473	GCA_000239355.1	Bacteria; Proteobacteria; Gammaproteobacteria; Cardiobacteriales; Cardiobacteriaceae; Cardiobacterium; Cardiobacterium valvarum; Cardiobacterium valvarum F0432	NA
246195	GCA_000015345.1	Bacteria; Proteobacteria; Gammaproteobacteria; Cardiobacteriales; Cardiobacteriaceae; Dichelobacter; Dichelobacter nodosus; Dichelobacter nodosus VCS1703A	NA
203122	GCA_000013665.1	Bacteria; Proteobacteria; Gammaproteobacteria; Cellvibrionales; Cellvibrionaceae; Saccharophagus; Saccharophagus degradans; Saccharophagus degradans 2-40	NA
930806	GCA_001953075.1	Bacteria; Proteobacteria; Gammaproteobacteria; Cellvibrionales; Halieaceae; Halioglobus; NA; Halioglobus pacificus	NA
716816	GCA_002117105.1	Bacteria; Proteobacteria; Gammaproteobacteria; Cellvibrionales; Spongiibacteraceae; Oceanicoccus; NA; Oceanicoccus sagamiensis	NA
323261	GCA_000012805.1	Bacteria; Proteobacteria; Gammaproteobacteria; Chromatiales; Chromatiaceae; Nitrosococcus; Nitrosococcus oceani; Nitrosococcus oceani ATCC 19707	NA
1579979	GCA_001187785.1	Bacteria; Proteobacteria; Gammaproteobacteria; Chromatiales; Wenzhouxiangellaceae; Wenzhouxiangella; NA; Wenzhouxiangella marina	NA
1548547	GCA_001677435.1	Bacteria; Proteobacteria; Gammaproteobacteria; Chromatiales; Woeseiaceae; Woeseia; NA; Woeseia oceani	NA
83333	GCA_000800765.1	Bacteria; Proteobacteria; Gammaproteobacteria; Enterobacterales; Enterobacteriaceae; Escherichia; Escherichia coli; Escherichia coli K-12	NA
465817	GCA_000026185.1	Bacteria; Proteobacteria; Gammaproteobacteria; Enterobacterales; Erwiniaceae; Erwinia; Erwinia tasmaniensis; Erwinia tasmaniensis Et1/99	NA
273123	GCA_000047365.1	Bacteria; Proteobacteria; Gammaproteobacteria; Enterobacterales; Yersiniaceae; Yersinia; Yersinia pseudotuberculosis; Yersinia pseudotuberculosis IP 32953	NA
1810504	GCA_001697225.1	Bacteria; Proteobacteria; Gammaproteobacteria; Immundisolibacterales; Immundisolibacteraceae; Immundisolibacter; NA; Immundisolibacter cernigliae	NA
227377	GCA_000007765.2	Bacteria; Proteobacteria; Gammaproteobacteria; Legionellales; Coxiellaceae; Coxiella; Coxiella burnetii; Coxiella burnetii RSA 493	NA
676208	GCA_003966755.1	Bacteria; Proteobacteria; Gammaproteobacteria; Legionellales; Coxiellaceae; Rickettsiella; NA; Candidatus Rickettsiella viridis	NA
272624	GCA_000008485.1	Bacteria; Proteobacteria; Gammaproteobacteria; Legionellales; Legionellaceae; Legionella; Legionella pneumophila; Legionella pneumophila subsp. pneumophila str. Philadelphia 1	NA
360316	GCA_900163745.1	Bacteria; Proteobacteria; Gammaproteobacteria; Methylococcales; Crenotrichaceae; Crenothrix; NA; Crenothrix polyspora	NA
243233	GCA_000008325.1	Bacteria; Proteobacteria; Gammaproteobacteria; Methylococcales; Methylococcaceae; Methylococcus; Methylococcus capsulatus; Methylococcus capsulatus str. Bath	NA
1283300	GCA_000421465.1	Bacteria; Proteobacteria; Gammaproteobacteria; Methylococcales; Methylothermaceae; Methylohalobius; Methylohalobius crimeensis; Methylohalobius crimeensis 10Ki	NA
152573	GCA_900107845.1	Bacteria; Proteobacteria; Gammaproteobacteria; NA; NA; Alkalimonas; NA; Alkalimonas amylolytica	SEA22305.1;
413404	GCA_000015105.1	Bacteria; Proteobacteria; Gammaproteobacteria; NA; NA; Candidatus Ruthia; Candidatus Ruthia magnifica; Candidatus Ruthia magnifica str. Cm (Calyptogena magnifica)	NA
1415780	GCA_000733765.1	Bacteria; Proteobacteria; Gammaproteobacteria; Nevskiales; Algiphilaceae; Algiphilus; Algiphilus aromaticivorans; Algiphilus aromaticivorans DG1253	NA
1076937	GCA_900113085.1	Bacteria; Proteobacteria; Gammaproteobacteria; Nevskiales; Sinobacteraceae; Fontimonas; NA; Fontimonas thermophila	NA
465721	GCA_001579945.1	Bacteria; Proteobacteria; Gammaproteobacteria; Nevskiales; Sinobacteraceae; Steroidobacter; NA; Steroidobacter denitrificans	NA
570277	GCA_001583435.1	Bacteria; Proteobacteria; Gammaproteobacteria; Oceanospirillales; Endozoicomonadaceae; Endozoicomonas; Endozoicomonas montiporae; Endozoicomonas montiporae CL-33	NA
290398	GCA_000055785.1	Bacteria; Proteobacteria; Gammaproteobacteria; Oceanospirillales; Halomonadaceae; Chromohalobacter; Chromohalobacter salexigens; Chromohalobacter salexigens DSM 3043	NA
523791	GCA_000024085.1	Bacteria; Proteobacteria; Gammaproteobacteria; Oceanospirillales; Kangiellaceae; Kangiella; Kangiella koreensis; Kangiella koreensis DSM 16069	NA
1196095	GCA_000599985.1	Bacteria; Proteobacteria; Gammaproteobacteria; Orbales; Orbaceae; Gilliamella; NA; Gilliamella apicola	NA
593135	GCA_003634275.1	Bacteria; Proteobacteria; Gammaproteobacteria; Orbales; Orbaceae; Orbus; NA; Orbus hercynius	NA
71421	GCA_000027305.1	Bacteria; Proteobacteria; Gammaproteobacteria; Pasteurellales; Pasteurellaceae; Haemophilus; Haemophilus influenzae; Haemophilus influenzae Rd KW20	NA
62977	GCA_000046845.1	Bacteria; Proteobacteria; Gammaproteobacteria; Pseudomonadales; Moraxellaceae; Acinetobacter; NA; Acinetobacter sp. ADP1	NA
399739	GCA_000016565.1	Bacteria; Proteobacteria; Gammaproteobacteria; Pseudomonadales; Pseudomonadaceae; Pseudomonas; Pseudomonas mendocina; Pseudomonas mendocina ymp	NA
1680762	GCA_001580025.1	Bacteria; Proteobacteria; Gammaproteobacteria; Pseudomonadales; Ventosimonadaceae; Ventosimonas; NA; Ventosimonas gracilis	NA
1953075	GCA_002403445.1	Bacteria; Proteobacteria; Gammaproteobacteria; Salinisphaerales; Salinisphaeraceae; NA; NA; Salinisphaeraceae bacterium UBA4764	NA
2183911	GCA_003177035.1	Bacteria; Proteobacteria; Gammaproteobacteria; Salinisphaerales; Salinisphaeraceae; Salinisphaera; NA; Salinisphaera sp. LB1	NA
1947454	GCA_002320455.1	Bacteria; Proteobacteria; Gammaproteobacteria; Salinisphaerales; Salinisphaeraceae; Salinisphaera; NA; Salinisphaera sp. UBA1666	NA
1089439	GCA_000379445.1	Bacteria; Proteobacteria; Gammaproteobacteria; Thiotrichales; Fastidiosibacteraceae; Fangia; Fangia hongkongensis; Fangia hongkongensis FSC776 = DSM 21703	KB902239.1_66;
177416	GCA_000008985.1	Bacteria; Proteobacteria; Gammaproteobacteria; Thiotrichales; Francisellaceae; Francisella; Francisella tularensis; Francisella tularensis subsp. tularensis SCHU S4	NA
288004	GCA_001305575.2	Bacteria; Proteobacteria; Gammaproteobacteria; Thiotrichales; Thiotrichaceae; Beggiatoa; NA; Beggiatoa leptomitoformis	NA
243277	GCA_000006745.1	Bacteria; Proteobacteria; Gammaproteobacteria; Vibrionales; Vibrionaceae; Vibrio; Vibrio cholerae; Vibrio cholerae O1 biovar El Tor str. N16961	NA
1895867	GCA_001899855.1	Bacteria; Proteobacteria; Gammaproteobacteria; Xanthomonadales; NA; NA; NA; Xanthomonadales bacterium 63-13	NA
767434	GCA_000242255.3	Bacteria; Proteobacteria; Gammaproteobacteria; Xanthomonadales; Rhodanobacteraceae; Frateuria; Frateuria aurantia; Frateuria aurantia DSM 6220	NA
190485	GCA_000007145.1	Bacteria; Proteobacteria; Gammaproteobacteria; Xanthomonadales; Xanthomonadaceae; Xanthomonas; Xanthomonas campestris; Xanthomonas campestris pv. campestris str. ATCC 33913	NA
297	GCA_003574215.1	Bacteria; Proteobacteria; Hydrogenophilalia; Hydrogenophilales; Hydrogenophilaceae; Hydrogenophilus; NA; Hydrogenophilus thermoluteolus	NA
876478	GCA_001418245.1	Bacteria; Proteobacteria; Hydrogenophilalia; Hydrogenophilales; Hydrogenophilaceae; Tepidiphilus; NA; Tepidiphilus thermophilus	NA
1970524	GCA_002256785.1	Bacteria; Proteobacteria; Hydrogenophilalia; Hydrogenophilales; NA; NA; NA; Hydrogenophilales bacterium 17-61-9	NA
1262987	GCA_000432275.1	Bacteria; Proteobacteria; NA; NA; NA; NA; NA; Proteobacteria bacterium CAG:495	NA
960	GCA_002872415.1	Bacteria; Proteobacteria; Oligoflexia; Bacteriovoracales; Bacteriovoracaceae; Bacteriovorax; NA; Bacteriovorax stolpii	NA
1961484	GCA_002381765.1	Bacteria; Proteobacteria; Oligoflexia; Bacteriovoracales; Bacteriovoracaceae; NA; NA; Bacteriovoracaceae bacterium UBA4097	NA
862908	GCA_000210915.2	Bacteria; Proteobacteria; Oligoflexia; Bacteriovoracales; Halobacteriovoraceae; Halobacteriovorax; Halobacteriovorax marinus; Halobacteriovorax marinus SJ	NA
264462	GCA_000196175.1	Bacteria; Proteobacteria; Oligoflexia; Bdellovibrionales; Bdellovibrionaceae; Bdellovibrio; Bdellovibrio bacteriovorus; Bdellovibrio bacteriovorus HD100	NA
1069642	GCA_000317895.1	Bacteria; Proteobacteria; Oligoflexia; Bdellovibrionales; Bdellovibrionaceae; Bdellovibrio; Bdellovibrio bacteriovorus; Bdellovibrio bacteriovorus str. Tiberius	NA
1797386	GCA_001769835.1	Bacteria; Proteobacteria; Oligoflexia; Bdellovibrionales; NA; NA; NA; Bdellovibrionales bacterium GWB1_55_8	NA
495820	GCA_003339605.1	Bacteria; Proteobacteria; Oligoflexia; Silvanigrellales; NA; Spirobacillus; NA; Spirobacillus cienkowskii	NA
1915309	GCA_001907975.2	Bacteria; Proteobacteria; Oligoflexia; Silvanigrellales; Silvanigrellaceae; Silvanigrella; NA; Silvanigrella aquatica	NA
314345	GCA_000153765.1	Bacteria; Proteobacteria; Zetaproteobacteria; Mariprofundales; Mariprofundaceae; Mariprofundus; Mariprofundus ferrooxydans; Mariprofundus ferrooxydans PV-1	NA
1921086	GCA_002795805.1	Bacteria; Proteobacteria; Zetaproteobacteria; Mariprofundales; Mariprofundaceae; Mariprofundus; NA; Mariprofundus aestuarium	NA
1921087	GCA_002795825.1	Bacteria; Proteobacteria; Zetaproteobacteria; Mariprofundales; Mariprofundaceae; Mariprofundus; NA; Mariprofundus ferrinatatus	NA
1974110	GCA_002791885.1	Bacteria; Proteobacteria; Zetaproteobacteria; NA; NA; NA; NA; Zetaproteobacteria bacterium CG_4_10_14_0_2_um_filter_55_20	NA
1974119	GCA_002791535.1	Bacteria; Proteobacteria; Zetaproteobacteria; NA; NA; NA; NA; Zetaproteobacteria bacterium CG_4_9_14_3_um_filter_53_7	NA
1986238	GCA_002457035.1	Bacteria; Rhodothermaeota; NA; NA; NA; NA; NA; Rhodothermaeota bacterium MED-G16	NA
1986240	GCA_002457315.1	Bacteria; Rhodothermaeota; NA; NA; NA; NA; NA; Rhodothermaeota bacterium MED-G19	NA
1196024	GCA_002283365.1	Bacteria; Rhodothermaeota; Rhodothermia; Rhodothermales; Rubricoccaceae; Rubrivirga; NA; Rubrivirga marina	NA
890426	GCA_002894685.1	Bacteria; Rhodothermaeota; Rhodothermia; Rhodothermales; Salinibacteraceae; Salinivenus; NA; Salinivenus lutea	NA
2013835	GCA_002839315.1	Bacteria; Spirochaetes; NA; NA; NA; NA; NA; Spirochaetae bacterium HGW-Spirochaetae-3	NA
1802198	GCA_001830645.1	Bacteria; Spirochaetes; NA; NA; NA; NA; NA; Spirochaetes bacterium RIFOXYC1_FULL_54_7	NA
565034	GCA_000022105.1	Bacteria; Spirochaetes; Spirochaetia; Brachyspirales; Brachyspiraceae; Brachyspira; Brachyspira hyodysenteriae; Brachyspira hyodysenteriae WA1	NA
1045858	GCA_000223215.1	Bacteria; Spirochaetes; Spirochaetia; Brachyspirales; Brachyspiraceae; Brachyspira; Brachyspira intermedia; Brachyspira intermedia PWS/A	NA
52584	GCA_900445955.1	Bacteria; Spirochaetes; Spirochaetia; Brachyspirales; Brachyspiraceae; Brachyspira; NA; Brachyspira pilosicoli	NA
34097	GCA_900112165.1	Bacteria; Spirochaetes; Spirochaetia; Brevinematales; Brevinemataceae; Brevinema; NA; Brevinema andersonii	NA
189518	GCA_000092565.1	Bacteria; Spirochaetes; Spirochaetia; Leptospirales; Leptospiraceae; Leptospira; Leptospira interrogans; Leptospira interrogans serovar Lai str. 56601	NA
1948760	GCA_002418835.1	Bacteria; Spirochaetes; Spirochaetia; NA; NA; NA; NA; Spirochaetia bacterium UBA5763	NA
224326	GCA_000008685.2	Bacteria; Spirochaetes; Spirochaetia; Spirochaetales; Borreliaceae; Borreliella; Borreliella burgdorferi; Borreliella burgdorferi B31	NA
1674866	GCA_001604405.1	Bacteria; Spirochaetes; Spirochaetia; Spirochaetales; NA; NA; NA; Spirochaetales bacterium Spiro_10	NA
243276	GCA_000008605.1	Bacteria; Spirochaetes; Spirochaetia; Spirochaetales; Spirochaetaceae; Treponema; Treponema pallidum; Treponema pallidum subsp. pallidum str. Nichols	NA
2013842	GCA_002839185.1	Bacteria; Synergistetes; NA; NA; NA; NA; NA; Synergistetes bacterium HGW-Synergistetes-1	NA
2013843	GCA_002839175.1	Bacteria; Synergistetes; NA; NA; NA; NA; NA; Synergistetes bacterium HGW-Synergistetes-2	NA
1104568	GCA_000402835.1	Bacteria; Synergistetes; NA; NA; NA; NA; NA; Synergistetes bacterium JGI 0000079-D21	NA
1641385	GCA_001509155.1	Bacteria; Synergistetes; Synergistia; Synergistales; NA; NA; NA; Synergistales bacterium 54_9	NA
1674907	GCA_001604445.1	Bacteria; Synergistetes; Synergistia; Synergistales; NA; NA; NA; Synergistales bacterium Syner_02	NA
1197717	GCA_001701045.1	Bacteria; Synergistetes; Synergistia; Synergistales; Synergistaceae; Cloacibacillus; NA; Cloacibacillus porcorum	NA
525903	GCA_000024905.1	Bacteria; Synergistetes; Synergistia; Synergistales; Synergistaceae; Thermanaerovibrio; Thermanaerovibrio acidaminovorans; Thermanaerovibrio acidaminovorans DSM 6589	NA
441768	GCA_000018785.1	Bacteria; Tenericutes; Mollicutes; Acholeplasmatales; Acholeplasmataceae; Acholeplasma; Acholeplasma laidlawii; Acholeplasma laidlawii PG-8A	NA
2053494	GCA_003249785.1	Bacteria; Tenericutes; Mollicutes; Acholeplasmatales; NA; NA; NA; Acholeplasmatales bacterium	NA
1674909	GCA_001604495.1	Bacteria; Tenericutes; Mollicutes; Acholeplasmatales; NA; NA; NA; Acholeplasmatales bacterium Tener_01	NA
2088	GCA_003550015.1	Bacteria; Tenericutes; Mollicutes; Anaeroplasmatales; Anaeroplasmataceae; Anaeroplasma; NA; Anaeroplasma bactoclasticum	NA
214888	GCA_002803985.1	Bacteria; Tenericutes; Mollicutes; Entomoplasmatales; Entomoplasmataceae; Entomoplasma; NA; Entomoplasma luminosum	NA
1674919	GCA_001604505.1	Bacteria; Tenericutes; Mollicutes; Entomoplasmatales; NA; NA; NA; Entomoplasmatales bacterium Tener_02	NA
1276229	GCA_000400955.1	Bacteria; Tenericutes; Mollicutes; Entomoplasmatales; Spiroplasmataceae; Spiroplasma; Spiroplasma syrphidicola; Spiroplasma syrphidicola EA-1	NA
272635	GCA_000195875.1	Bacteria; Tenericutes; Mollicutes; Mycoplasmatales; Mycoplasmataceae; Mycoplasma; Mycoplasma pulmonis; Mycoplasma pulmonis UAB CTIP	NA
2039283	GCA_003546845.1	Bacteria; Tenericutes; Mollicutes; Mycoplasmatales; NA; NA; NA; endosymbiont GvMRE of Glomus versiforme	NA
1930023	GCA_001940985.1	Bacteria; Tenericutes; Mollicutes; NA; NA; NA; NA; Mollicutes bacterium Phil14	NA
1911684	GCA_002838185.1	Bacteria; Tenericutes; NA; NA; NA; NA; NA; Tenericutes bacterium MO-XQ	NA
2202153	GCA_003641595.1	Bacteria; Thermodesulfobacteria; NA; NA; NA; NA; NA; Thermodesulfobacteria bacterium	NA
1653476	GCA_001548275.1	Bacteria; Thermodesulfobacteria; Thermodesulfobacteria; Thermodesulfobacteriales; Thermodesulfobacteriaceae; Caldimicrobium; NA; Caldimicrobium thiodismutans	NA
289377	GCA_000734015.1	Bacteria; Thermodesulfobacteria; Thermodesulfobacteria; Thermodesulfobacteriales; Thermodesulfobacteriaceae; Thermodesulfobacterium; Thermodesulfobacterium commune; Thermodesulfobacterium commune DSM 2178	NA
521045	GCA_000023325.1	Bacteria; Thermotogae; Thermotogae; Kosmotogales; Kosmotogaceae; Kosmotoga; Kosmotoga olearia; Kosmotoga olearia TBF 19.5.1	NA
1330330	GCA_001027025.1	Bacteria; Thermotogae; Thermotogae; Kosmotogales; Kosmotogaceae; Kosmotoga; NA; Kosmotoga pacifica	NA
660470	GCA_000147715.3	Bacteria; Thermotogae; Thermotogae; Kosmotogales; Kosmotogaceae; Mesotoga; Mesotoga prima; Mesotoga prima MesG1.Ag.4.2	NA
1150474	GCA_000745455.1	Bacteria; Thermotogae; Thermotogae; Mesoaciditogales; Mesoaciditogaceae; Mesoaciditoga; Mesoaciditoga lauensis; Mesoaciditoga lauensis cd-1655R = DSM 25116	NA
2060323	GCA_002878315.1	Bacteria; Thermotogae; Thermotogae; Mesoaciditogales; Mesoaciditogaceae; Mesoaciditoga; NA; Mesoaciditoga sp.	NA
1006576	GCA_000953715.1	Bacteria; Thermotogae; Thermotogae; Petrotogales; Petrotogaceae; Defluviitoga; NA; Defluviitoga tunisiensis	NA
443254	GCA_000255135.1	Bacteria; Thermotogae; Thermotogae; Petrotogales; Petrotogaceae; Marinitoga; Marinitoga piezophila; Marinitoga piezophila KA3	NA
403833	GCA_000018605.1	Bacteria; Thermotogae; Thermotogae; Petrotogales; Petrotogaceae; Petrotoga; Petrotoga mobilis; Petrotoga mobilis SJ95	NA
391009	GCA_000016905.1	Bacteria; Thermotogae; Thermotogae; Thermotogales; Fervidobacteriaceae; Thermosipho; Thermosipho melanesiensis; Thermosipho melanesiensis BI429	NA
1674910	GCA_001604545.1	Bacteria; Thermotogae; Thermotogae; Thermotogales; NA; NA; NA; Thermotogales bacterium Thermo_01	NA
243274	GCA_000008545.1	Bacteria; Thermotogae; Thermotogae; Thermotogales; Thermotogaceae; Thermotoga; Thermotoga maritima; Thermotoga maritima MSB8	NA
481448	GCA_000019665.1	Bacteria; Verrucomicrobia; Methylacidiphilae; Methylacidiphilales; Methylacidiphilaceae; Methylacidiphilum; Methylacidiphilum infernorum; Methylacidiphilum infernorum V4	NA
1202785	GCA_000817245.1	Bacteria; Verrucomicrobia; Methylacidiphilae; Methylacidiphilales; Methylacidiphilaceae; Methylacidiphilum; Methylacidiphilum kamchatkense; Methylacidiphilum kamchatkense Kam1	NA
1952216	GCA_002306945.1	Bacteria; Verrucomicrobia; Methylacidiphilae; Methylacidiphilales; Methylacidiphilaceae; NA; NA; Methylacidiphilaceae bacterium UBA1321	NA
1895866	GCA_001897195.1	Bacteria; Verrucomicrobia; NA; NA; NA; NA; NA; Verrucomicrobia bacterium 61-8	NA
1637999	GCA_000972765.1	Bacteria; Verrucomicrobia; NA; NA; NA; NA; NA; Verrucomicrobia bacterium IMCC26134	NA
1982317	GCA_002290585.1	Bacteria; Verrucomicrobia; Opitutae; NA; NA; NA; NA; Opitutae bacterium AMD-G3	NA
1948730	GCA_002437405.1	Bacteria; Verrucomicrobia; Opitutae; NA; NA; NA; NA; Opitutae bacterium UBA6410	NA
1838286	GCA_001746835.1	Bacteria; Verrucomicrobia; Opitutae; Opitutales; Opitutaceae; Lacunisphaera; NA; Lacunisphaera limnophila	NA
1882749	GCA_900104925.1	Bacteria; Verrucomicrobia; Opitutae; Opitutales; Opitutaceae; Opitutus; NA; Opitutus sp. GAS368	NA
452637	GCA_000019965.1	Bacteria; Verrucomicrobia; Opitutae; Opitutales; Opitutaceae; Opitutus; Opitutus terrae; Opitutus terrae PB90-1	NA
2200854	GCA_003226295.1	Bacteria; Verrucomicrobia; Opitutae; Puniceicoccales; Puniceicoccaceae; Candidatus Moanabacter; NA; Candidatus Moanabacter tarae	NA
583355	GCA_000025905.1	Bacteria; Verrucomicrobia; Opitutae; Puniceicoccales; Puniceicoccaceae; Coraliomargarita; Coraliomargarita akajimensis; Coraliomargarita akajimensis DSM 45221	NA
1262865	GCA_000438015.1	Bacteria; Verrucomicrobia; Opitutae; Puniceicoccales; Puniceicoccaceae; Coraliomargarita; NA; Coraliomargarita sp. CAG:312	NA
1970334	GCA_002279575.1	Bacteria; Verrucomicrobia; Spartobacteria; Chthoniobacterales; Chthoniobacteraceae; Chthoniobacter; NA; Chthoniobacter sp. 12-60-6	NA
2201154	GCA_003244125.1	Bacteria; Verrucomicrobia; Spartobacteria; Chthoniobacterales; NA; NA; NA; Chthoniobacterales bacterium	NA
1704307	GCA_001318295.1	Bacteria; Verrucomicrobia; Spartobacteria; NA; NA; Candidatus Xiphinematobacter; NA; Candidatus Xiphinematobacter sp. Idaho Grape	NA
1982325	GCA_002290555.1	Bacteria; Verrucomicrobia; Spartobacteria; NA; NA; NA; NA; Spartobacteria bacterium AMD-G4	NA
382464	GCA_000155695.1	Bacteria; Verrucomicrobia; Verrucomicrobiae; NA; NA; NA; NA; Verrucomicrobiae bacterium DG1235	NA
1982329	GCA_002288445.1	Bacteria; Verrucomicrobia; Verrucomicrobiae; NA; NA; NA; NA; Verrucomicrobiae bacterium Tous-C2TDCM	NA
1982332	GCA_002304315.1	Bacteria; Verrucomicrobia; Verrucomicrobiae; NA; NA; NA; NA; Verrucomicrobiae bacterium Tous-C4TDCM	NA
349741	GCA_000020225.1	Bacteria; Verrucomicrobia; Verrucomicrobiae; Verrucomicrobiales; Akkermansiaceae; Akkermansia; Akkermansia muciniphila; Akkermansia muciniphila ATCC BAA-835	NA
1123070	GCA_000378105.1	Bacteria; Verrucomicrobia; Verrucomicrobiae; Verrucomicrobiales; Rubritaleaceae; Rubritalea; Rubritalea marina; Rubritalea marina DSM 17716	NA
1674915	GCA_001604605.1	Bacteria; Verrucomicrobia; Verrucomicrobiae; Verrucomicrobiales; Verrucomicrobia subdivision 3; NA; NA; Verrucomicrobia bacterium Verruco_03	NA
1882831	GCA_900105685.1	Bacteria; Verrucomicrobia; Verrucomicrobiae; Verrucomicrobiales; Verrucomicrobiaceae; Verrucomicrobium; NA; Verrucomicrobium sp. GAS474	NA

## Sheet: EUK
85471_Prelictum	Plasmodium relictum	Eukaryota; ; Apicomplexa; Aconoidasida; Haemosporida; Plasmodiidae; Plasmodium	Alveolata	Apicomplexa	NA
5865_Bbovis	Babesia bovis	Eukaryota; ; Apicomplexa; Aconoidasida; Piroplasmida; Babesiidae; Babesia	Alveolata	Apicomplexa	NA
353152_Cparvum	Cryptosporidium parvum Iowa II	Eukaryota; ; Apicomplexa; Conoidasida; Eucoccidiorida; Cryptosporidiidae; Cryptosporidium	Alveolata	Apicomplexa	EAK89022.1;
5802_Etenella	Eimeria tenella	Eukaryota; ; Apicomplexa; Conoidasida; Eucoccidiorida; Eimeriidae; Eimeria	Alveolata	Apicomplexa	NA
5963_Scoeruleus	Stentor coeruleus	Eukaryota; ; ; Heterotrichea; Heterotrichida; Stentoridae; Stentor	Alveolata	Ciliophora	NA
5932_Imultifiliis	Ichthyophthirius multifiliis	Eukaryota; ; ; Oligohymenophorea; Hymenostomatida; ; Ichthyophthirius	Alveolata	Ciliophora	EGR28897.1; EGR28896.1;
5888_Ptetraurelia	Paramecium tetraurelia	Eukaryota; ; ; Oligohymenophorea; Peniculida; Parameciidae; Paramecium	Alveolata	Ciliophora	CAK86713.1; CAK92412.1; CAK78737.1;
5974_Hgrandinella	Halteria grandinella	Eukaryota; ; ; Spirotrichea; Sporadotrichida; Halteriidae; Halteria	Alveolata	Ciliophora	TNV76635.1; TNV77066.1;
5949_Slemnae	Stylonychia lemnae	Eukaryota; ; ; Spirotrichea; Sporadotrichida; Oxytrichidae; Stylonychia	Alveolata	Ciliophora	CDW91678.1; CDW79646.1; CDW77282.1; CDW73447.1;
2951_Smicroadriaticum	Symbiodinium microadriaticum	Eukaryota; ; ; Dinophyceae; Suessiales; Symbiodiniaceae; Symbiodinium	Alveolata	Dinophyceae	OLQ12046.1;
423536_Pmarinus	Perkinsus marinus ATCC 50983	Eukaryota; ; ; ; Perkinsida; Perkinsidae; Perkinsus	Alveolata	Perkinsozoa	EER10468.1; EEQ98001.1; EEQ98881.1; EER20415.1;
1169540_Vbrassicaformis	Vitrella brassicaformis CCMP3155	Eukaryota; ; Chromerida; ; ; ; Vitrella	Alveolata	Vitrella	CEM16742.1; CEL93314.1; CEM10074.1;
370354_Edispar	Entamoeba dispar SAW760	Eukaryota; ; ; ; ; Entamoebidae; Entamoeba	Amoebozoa	Amoebozoa	NA
1410327_Asubglobosum	Acytostelium subglobosum LB1	Eukaryota; ; ; ; Acytosteliales; Acytosteliaceae; Acytostelium	Amoebozoa	Amoebozoa	GAM20348.1;
261658_Cfasciculata	Cavenderia fasciculata	Eukaryota; ; ; ; Acytosteliales; Cavenderiaceae; Cavenderia	Amoebozoa	Amoebozoa	EGG23662.1; EGG23658.1;
352472_Ddiscoideum	Dictyostelium discoideum AX4	Eukaryota; ; ; ; Dictyosteliales; Dictyosteliaceae; Dictyostelium	Amoebozoa	Amoebozoa	EAL67021.1;
361077_Tlacteum	Tieghemostelium lacteum	Eukaryota; ; ; ; Dictyosteliales; Raperosteliaceae; Tieghemostelium	Amoebozoa	Amoebozoa	KYQ96809.1;
1257118_Acastellanii	Acanthamoeba castellanii str. Neff	Eukaryota; ; ; ; Longamoebia; Acanthamoebidae; Acanthamoeba	Amoebozoa	Amoebozoa	ELR15235.1; ELR23175.1;
1890364_Pfungivorum	Planoprotostelium fungivorum	Eukaryota; ; ; ; Protosteliales; Cavosteliaceae; Planoprotostelium	Amoebozoa	Amoebozoa	PRP89829.1; PRP89567.1;
461836_Ttrahens	Thecamonas trahens ATCC 50062	Eukaryota; ; ; ; ; Apusomonadidae; Thecamonas	Apusozoa	Apusozoa	KNC46190.1;
431895_Mbrevicollis	Monosiga brevicollis MX1	Eukaryota; ; ; ; Choanoflagellida; Salpingoecidae; Monosiga	Choanoflagellata	Choanoflagellata	EDQ92214.1;
946362_Srosetta	Salpingoeca rosetta	Eukaryota; ; ; ; Choanoflagellida; Salpingoecidae; Salpingoeca	Choanoflagellata	Choanoflagellata	EGD72857.1;
1314962_Psp	Perkinsela sp. CCAP 1560/4	Eukaryota; ; ; ; Kinetoplastida; ; Perkinsela	Euglenozoa	Euglenozoa	NA
75058_Bsaltans	Bodo saltans	Eukaryota; ; ; ; Kinetoplastida; Bodonidae; Bodo	Euglenozoa	Euglenozoa	CUG88206.1; CUG93676.1;
5661_Ldonovani	Leishmania donovani	Eukaryota; ; ; ; Kinetoplastida; Trypanosomatidae; Leishmania	Euglenozoa	Euglenozoa	CBZ38897.1;
679716_Tbrucei	Trypanosoma brucei gambiense DAL972	Eukaryota; ; ; ; Kinetoplastida; Trypanosomatidae; Trypanosoma	Euglenozoa	Euglenozoa	CBH16098.1; CBH15774.1;
595528_Cowczarzaki	Capsaspora owczarzaki ATCC 30864	Eukaryota; ; ; Ichthyosporea; ; ; Capsaspora	Filasterea	Filasterea	KJE93747.1;
667725_Sarctica	Sphaeroforma arctica JP610	Eukaryota; ; ; Ichthyosporea; Ichthyophonida; ; Sphaeroforma	Filasterea	Filasterea	KNC83551.1; KNC83549.1; KNC73620.1;
122368_Cbeticola	Cercospora beticola	Eukaryota; Fungi; Ascomycota; Dothideomycetes; Capnodiales; Mycosphaerellaceae; Cercospora	Fungi	Ascomycota	PIA96011.1;
510516_Aoryzae	Aspergillus oryzae RIB40	Eukaryota; Fungi; Ascomycota; Eurotiomycetes; Eurotiales; Aspergillaceae; Aspergillus	Fungi	Ascomycota	BAE57509.1; BAE64585.1;
332648_Bcinerea	Botrytis cinerea B05.10	Eukaryota; Fungi; Ascomycota; Leotiomycetes; Helotiales; Sclerotiniaceae; Botrytis	Fungi	Ascomycota	ATZ50871.1;
1198029_Nirregularis	Neolecta irregularis DAH-3	Eukaryota; Fungi; Ascomycota; Neolectomycetes; Neolectales; Neolectaceae; Neolecta	Fungi	Ascomycota	OLL23626.1;
756982_Aoligospora	Arthrobotrys oligospora ATCC 24927	Eukaryota; Fungi; Ascomycota; Orbiliomycetes; Orbiliales; Orbiliaceae; Arthrobotrys	Fungi	Ascomycota	EGX48333.1;
39416_Tmelanosporum	Tuber melanosporum	Eukaryota; Fungi; Ascomycota; Pezizomycetes; Pezizales; Tuberaceae; Tuber	Fungi	Ascomycota	CAZ83224.1;
1069680_Pmurina	Pneumocystis murina B123	Eukaryota; Fungi; Ascomycota; Pneumocystidomycetes; Pneumocystidales; Pneumocystidaceae; Pneumocystis	Fungi	Ascomycota	NA
4932_Scerevisiae	Saccharomyces cerevisiae	Eukaryota; Fungi; Ascomycota; Saccharomycetes; Saccharomycetales; Saccharomycetaceae; Saccharomyces	Fungi	Ascomycota	NA
4896_Spombe	Schizosaccharomyces pombe	Eukaryota; Fungi; Ascomycota; Schizosaccharomycetes; Schizosaccharomycetales; Schizosaccharomycetaceae; Schizosaccharomyces	Fungi	Ascomycota	NA
48703_Pcomata	Podospora comata	Eukaryota; Fungi; Ascomycota; Sordariomycetes; Sordariales; Lasiosphaeriaceae; Podospora	Fungi	Ascomycota	VBB76762.1;
1328760_Xheveae	Xylona heveae TC161	Eukaryota; Fungi; Ascomycota; Xylonomycetes; Xylonales; Xylonaceae; Xylona	Fungi	Ascomycota	KZF24392.1;
2282107_Pnoxium	Pyrrhoderma noxium	Eukaryota; Fungi; Basidiomycota; Agaricomycetes; Hymenochaetales; Hymenochaetaceae; Pyrrhoderma	Fungi	Basidiomycota	PAV17270.1;
1353952_Ccornea	Calocera cornea HHB12733	Eukaryota; Fungi; Basidiomycota; Dacrymycetes; Dacrymycetales; Dacrymycetaceae; Calocera	Fungi	Basidiomycota	KZT59555.1;
13291_Tcontroversa	Tilletia controversa	Eukaryota; Fungi; Basidiomycota; Exobasidiomycetes; Tilletiales; Tilletiaceae; Tilletia	Fungi	Basidiomycota	NA
1230383_Msympodialis	Malassezia sympodialis ATCC 42132	Eukaryota; Fungi; Basidiomycota; Malasseziomycetes; Malasseziales; Malasseziaceae; Malassezia	Fungi	Basidiomycota	NA
683840_Mlychnidis-dioicae	Microbotryum lychnidis-dioicae p1A1 Lamole	Eukaryota; Fungi; Basidiomycota; Microbotryomycetes; Microbotryales; Microbotryaceae; Microbotryum	Fungi	Basidiomycota	KDE03819.1;
764103_Mosmundae	Mixia osmundae IAM 14324	Eukaryota; Fungi; Basidiomycota; Mixiomycetes; Mixiales; Mixiaceae; Mixia	Fungi	Basidiomycota	GAA93500.1;
418459_Pgraminis	Puccinia graminis f. sp. tritici CRL 75-36-700-3	Eukaryota; Fungi; Basidiomycota; Pucciniomycetes; Pucciniales; Pucciniaceae; Puccinia	Fungi	Basidiomycota	NA
214684_Cneoformans	Cryptococcus neoformans var. neoformans JEC21	Eukaryota; Fungi; Basidiomycota; Tremellomycetes; Tremellales; Cryptococcaceae; Cryptococcus	Fungi	Basidiomycota	AAW40803.1;
237631_Umaydis	Ustilago maydis 521	Eukaryota; Fungi; Basidiomycota; Ustilaginomycetes; Ustilaginales; Ustilaginaceae; Ustilago	Fungi	Basidiomycota	KIS69442.1;
1299270_Wichthyophaga	Wallemia ichthyophaga EXF-994	Eukaryota; Fungi; Basidiomycota; Wallemiomycetes; Wallemiales; Wallemiaceae; Wallemia	Fungi	Basidiomycota	EOR04096.1;
578462_Amacrogynus	Allomyces macrogynus ATCC 38327	Eukaryota; Fungi; Blastocladiomycota; Blastocladiomycetes; Blastocladiales; Blastocladiaceae; Allomyces	Fungi	Blastocladiomycota	KNE64189.1; KNE60788.1;
1555241_Cprotostelioides	Caulochytrium protostelioides	Eukaryota; Fungi; Chytridiomycota; Chytridiomycetes; Caulochytriales; Caulochytriaceae; Caulochytrium	Fungi	Chytridiomycota	NA
329046_Rglobosum	Rhizoclosmatium globosum	Eukaryota; Fungi; Chytridiomycota; Chytridiomycetes; Chytridiales; Chytriomycetaceae; Rhizoclosmatium	Fungi	Chytridiomycota	ORY49763.1; ORY49764.1; ORY49765.1;
684364_Bdendrobatidis	Batrachochytrium dendrobatidis JAM81	Eukaryota; Fungi; Chytridiomycota; Chytridiomycetes; Rhizophydiales; ; Batrachochytrium	Fungi	Chytridiomycota	EGF78872.1;
645134_Spunctatus	Spizellomyces punctatus DAOM BR117	Eukaryota; Fungi; Chytridiomycota; Chytridiomycetes; Spizellomycetales; Spizellomycetaceae; Spizellomyces	Fungi	Chytridiomycota	KNC98996.1; KNC96252.1; KNC96832.1;
1806994_Smicrobalum	Synchytrium microbalum	Eukaryota; Fungi; Chytridiomycota; Chytridiomycetes; Synchytriales; Synchytriaceae; Synchytrium	Fungi	Chytridiomycota	TPX38359.1;
1344416_Gprolifera	Gonapodya prolifera JEL478	Eukaryota; Fungi; Chytridiomycota; Monoblepharidomycetes; Monoblepharidales; Gonapodyaceae; Gonapodya	Fungi	Chytridiomycota	KXS22212.1;
73868_Psp	Piromyces sp. E2	Eukaryota; Fungi; Chytridiomycota; Neocallimastigomycetes; Neocallimastigales; Neocallimastigaceae; Piromyces	Fungi	Chytridiomycota	NA
1246581_Psaccamoebae	Paramicrosporidium saccamoebae	Eukaryota; Fungi; Cryptomycota; ; ; ; Paramicrosporidium	Fungi	Cryptomycota	NA
988480_Rallomycis	Rozella allomycis CSF55	Eukaryota; Fungi; Cryptomycota; ; ; ; Rozella	Fungi	Cryptomycota	EPZ31057.1;
72359_Thominis	Trachipleistophora hominis	Eukaryota; Fungi; Microsporidia; ; ; Pleistophoridae; Trachipleistophora	Fungi	Microsporidia	ELQ74912.1;
907965_Ehellem	Encephalitozoon hellem ATCC 50504	Eukaryota; Fungi; Microsporidia; ; ; Unikaryonidae; Encephalitozoon	Fungi	Microsporidia	NA
994334_Jflammicorona	Jimgerdemannia flammicorona	Eukaryota; Fungi; Mucoromycota; Endogonomycetes; Endogonales; Endogonaceae; Jimgerdemannia	Fungi	Mucoromycota	RUP46130.1; RUP42897.1;
44941_Grosea	Gigaspora rosea	Eukaryota; Fungi; Mucoromycota; Glomeromycetes; Diversisporales; Gigasporaceae; Gigaspora	Fungi	Mucoromycota	RIB20522.1;
747089_Rirregularis	Rhizophagus irregularis DAOM 181602=DAOM 197198	Eukaryota; Fungi; Mucoromycota; Glomeromycetes; Glomerales; Glomeraceae; Rhizophagus	Fungi	Mucoromycota	POG69501.1;
64571_Ltransversale	Lobosporangium transversale	Eukaryota; Fungi; Mucoromycota; Mortierellomycetes; Mortierellales; Mortierellaceae; Lobosporangium	Fungi	Mucoromycota	ORZ00011.1;
4829_Aglauca	Absidia glauca	Eukaryota; Fungi; Mucoromycota; Mucoromycetes; Mucorales; Cunninghamellaceae; Absidia	Fungi	Mucoromycota	NA
1314790_Bmeristosporus	Basidiobolus meristosporus CBS 931.73	Eukaryota; Fungi; Zoopagomycota; Basidiobolomycetes; Basidiobolales; Basidiobolaceae; Basidiobolus	Fungi	Zoopagomycota	ORX89048.1; ORX84983.1; ORX75482.1; ORX81250.1; ORX90490.1;
215637_Dcristalligena	Dimargaris cristalligena	Eukaryota; Fungi; Zoopagomycota; Dimargaritomycetes; Dimargaritales; Dimargaritaceae; Dimargaris	Fungi	Zoopagomycota	RKP38252.1; RKP37499.1;
796925_Ccoronatus	Conidiobolus coronatus NRRL 28638	Eukaryota; Fungi; Zoopagomycota; Entomophthoromycetes; Entomophthorales; Ancylistaceae; Conidiobolus	Fungi	Zoopagomycota	KXN71417.1;
61424_Fboomerangus	Furculomyces boomerangus	Eukaryota; Fungi; Zoopagomycota; Harpellomycetes; Harpellales; Harpellaceae; Furculomyces	Fungi	Zoopagomycota	NA
61395_Lpennispora	Linderina pennispora	Eukaryota; Fungi; Zoopagomycota; Kickxellomycetes; Kickxellales; Kickxellaceae; Linderina	Fungi	Zoopagomycota	ORX66715.1; ORX66745.1;
1907219_Pcylindrospora	Piptocephalis cylindrospora	Eukaryota; Fungi; Zoopagomycota; Zoopagomycetes; Zoopagales; Piptocephalidaceae; Piptocephalis	Fungi	Zoopagomycota	RKP11991.1;
280463_Ehuxleyi	Emiliania huxleyi CCMP1516	Eukaryota; ; ; Haptophyceae; Isochrysidales; Noelaerhabdaceae; Emiliania	Haptophyceae	Haptophyceae	EOD25295.1; EOD35588.1; EOD38246.1; EOD22415.1;
1460289_Csp	Chrysochromulina sp. CCMP291	Eukaryota; ; ; Haptophyceae; Prymnesiales; Chrysochromulinaceae; Chrysochromulina	Haptophyceae	Haptophyceae	KOO23867.1; KOO24607.1;
5762_Ngruberi	Naegleria gruberi	Eukaryota; ; ; Heterolobosea; Schizopyrenida; Vahlkampfiidae; Naegleria	Heterolobosea	Heterolobosea	EFC36254.1; EFC48485.1; EFC40174.1;
5742_Gmuris	Giardia muris	Eukaryota; ; ; ; Diplomonadida; Hexamitidae; Giardia	Hexamitidae	Hexamitidae	NA
348837_Ssalmonicida	Spironucleus salmonicida	Eukaryota; ; ; ; Diplomonadida; Hexamitidae; Spironucleus	Hexamitidae	Hexamitidae	NA
797122_Kbialata	Kipferlia bialata	Eukaryota; ; ; ; ; ; Kipferlia	Kipferlia	Kipferlia	NA
412133_Tvaginalis	Trichomonas vaginalis G3	Eukaryota; ; ; ; Trichomonadida; Trichomonadidae; Trichomonas	Metamonada	Trichomonadida	NA
1144522_Tfoetus	Tritrichomonas foetus	Eukaryota; ; ; ; Tritrichomonadida; Tritrichomonadidae; Tritrichomonas	Metamonada	Trichomonadida	NA
6412_Hrobusta	Helobdella robusta	Eukaryota; Metazoa; Annelida; Clitellata; Hirudinida; Glossiphoniidae; Helobdella	Metazoa	Annelida	NA
283909_Cteleta	Capitella teleta	Eukaryota; Metazoa; Annelida; Polychaeta; Capitellida; Capitellidae; Capitella	Metazoa	Annelida	ELU14203.1; ELT97860.1; ELU11227.1;
2585209_Tclavipes	Trichonephila clavipes	Eukaryota; Metazoa; Arthropoda; Arachnida; Araneae; Nephilidae; Trichonephila	Metazoa	Arthropoda	NA
6945_Iscapularis	Ixodes scapularis	Eukaryota; Metazoa; Arthropoda; Arachnida; Ixodida; Ixodidae; Ixodes	Metazoa	Arthropoda	NA
6958_Emaynei	Euroglyphus maynei	Eukaryota; Metazoa; Arthropoda; Arachnida; Sarcoptiformes; Pyroglyphidae; Euroglyphus	Metazoa	Arthropoda	NA
299467_Ldeliense	Leptotrombidium deliense	Eukaryota; Metazoa; Arthropoda; Arachnida; Trombidiformes; Trombiculidae; Leptotrombidium	Metazoa	Arthropoda	NA
6669_Dpulex	Daphnia pulex	Eukaryota; Metazoa; Arthropoda; Branchiopoda; Diplostraca; Daphniidae; Daphnia	Metazoa	Arthropoda	NA
48709_Ocincta	Orchesella cincta	Eukaryota; Metazoa; Arthropoda; Collembola; Entomobryomorpha; Entomobryidae; Orchesella	Metazoa	Arthropoda	NA
6832_Tcalifornicus	Tigriopus californicus	Eukaryota; Metazoa; Arthropoda; Hexanauplia; Harpacticoida; Harpacticidae; Tigriopus	Metazoa	Arthropoda	TRY72673.1;
7159_Aaegypti	Aedes aegypti	Eukaryota; Metazoa; Arthropoda; Insecta; Diptera; Culicidae; Aedes	Metazoa	Arthropoda	NA
7227_Dmelanogaster	Drosophila melanogaster	Eukaryota; Metazoa; Arthropoda; Insecta; Diptera; Drosophilidae; Drosophila	Metazoa	Arthropoda	NA
13347_Avulgare	Armadillidium vulgare	Eukaryota; Metazoa; Arthropoda; Malacostraca; Isopoda; Armadillidiidae; Armadillidium	Metazoa	Arthropoda	NA
7739_Bfloridae	Branchiostoma floridae	Eukaryota; Metazoa; Chordata; ; ; Branchiostomidae; Branchiostoma	Metazoa	Chordata	EEN48164.1;
8496_Amississippiensis	Alligator mississippiensis	Eukaryota; Metazoa; Chordata; ; Crocodylia; Alligatoridae; Alligator	Metazoa	Chordata	NA
28377_Acarolinensis	Anolis carolinensis	Eukaryota; Metazoa; Chordata; ; Squamata; Dactyloidae; Anolis	Metazoa	Chordata	NA
123683_Ojavanicus	Oryzias javanicus	Eukaryota; Metazoa; Chordata; Actinopteri; Beloniformes; Adrianichthyidae; Oryzias	Metazoa	Chordata	NA
8355_Xlaevis	Xenopus laevis	Eukaryota; Metazoa; Chordata; Amphibia; Anura; Pipidae; Xenopus	Metazoa	Chordata	NA
8996_Nmeleagris	Numida meleagris	Eukaryota; Metazoa; Chordata; Aves; Galliformes; Numididae; Numida	Metazoa	Chordata	NA
9157_Pmajor	Parus major	Eukaryota; Metazoa; Chordata; Aves; Passeriformes; Paridae; Parus	Metazoa	Chordata	NA
9233_Aforsteri	Aptenodytes forsteri	Eukaryota; Metazoa; Chordata; Aves; Sphenisciformes; Spheniscidae; Aptenodytes	Metazoa	Chordata	NA
7782_Lerinacea	Leucoraja erinacea	Eukaryota; Metazoa; Chordata; Chondrichthyes; Rajiformes; Rajidae; Leucoraja	Metazoa	Chordata	NA
9913_Btaurus	Bos taurus	Eukaryota; Metazoa; Chordata; Mammalia; ; Bovidae; Bos	Metazoa	Chordata	NA
9606_Hsapiens	Homo sapiens	Eukaryota; Metazoa; Chordata; Mammalia; Primates; Hominidae; Homo	Metazoa	Chordata	NA
10090_Mmusculus	Mus musculus	Eukaryota; Metazoa; Chordata; Mammalia; Rodentia; Muridae; Mus	Metazoa	Chordata	NA
1720309_Epallida	Exaiptasia pallida	Eukaryota; Metazoa; Cnidaria; Anthozoa; Actiniaria; Aiptasiidae; Exaiptasia	Metazoa	Cnidaria	KXJ20815.1;
45351_Nvectensis	Nematostella vectensis	Eukaryota; Metazoa; Cnidaria; Anthozoa; Actiniaria; Edwardsiidae; Nematostella	Metazoa	Cnidaria	EDO43866.1;
46731_Pdamicornis	Pocillopora damicornis	Eukaryota; Metazoa; Cnidaria; Anthozoa; Scleractinia; Pocilloporidae; Pocillopora	Metazoa	Cnidaria	RMX54337.1; RMX54344.1;
50429_Spistillata	Stylophora pistillata	Eukaryota; Metazoa; Cnidaria; Anthozoa; Scleractinia; Pocilloporidae; Stylophora	Metazoa	Cnidaria	PFX33215.1; PFX33262.1;
669202_Tkitauei	Thelohanellus kitauei	Eukaryota; Metazoa; Cnidaria; Myxozoa; Bivalvulida; Myxobolidae; Thelohanellus	Metazoa	Cnidaria	NA
6573_Myessoensis	Mizuhopecten yessoensis	Eukaryota; Metazoa; Mollusca; Bivalvia; Pectinoida; Pectinidae; Mizuhopecten	Metazoa	Mollusca	OWF42636.1;
37653_Obimaculoides	Octopus bimaculoides	Eukaryota; Metazoa; Mollusca; Cephalopoda; Octopoda; Octopodidae; Octopus	Metazoa	Mollusca	NA
225164_Lgigantea	Lottia gigantea	Eukaryota; Metazoa; Mollusca; Gastropoda; ; Lottiidae; Lottia	Metazoa	Mollusca	ESO94372.1;
188477_Echlorotica	Elysia chlorotica	Eukaryota; Metazoa; Mollusca; Gastropoda; ; Placobranchidae; Elysia	Metazoa	Mollusca	RUS68953.1;
400727_Pcanaliculata	Pomacea canaliculata	Eukaryota; Metazoa; Mollusca; Gastropoda; Architaenioglossa; Ampullariidae; Pomacea	Metazoa	Mollusca	PVD37312.1;
6238_Cbriggsae	Caenorhabditis briggsae	Eukaryota; Metazoa; Nematoda; Chromadorea; Rhabditida; Rhabditidae; Caenorhabditis	Metazoa	Nematoda	NA
29172_Dviviparus	Dictyocaulus viviparus	Eukaryota; Metazoa; Nematoda; Chromadorea; Strongylida; Dictyocaulidae; Dictyocaulus	Metazoa	Nematoda	NA
241478_Sbaturini	Soboliphyme baturini	Eukaryota; Metazoa; Nematoda; Enoplea; Dioctophymatida; Soboliphymatidae; Soboliphyme	Metazoa	Nematoda	NA
6337_Tpseudospiralis	Trichinella pseudospiralis	Eukaryota; Metazoa; Nematoda; Enoplea; Trichinellida; Trichinellidae; Trichinella	Metazoa	Nematoda	NA
1819745_Ilinei	Intoshia linei	Eukaryota; Metazoa; Orthonectida; ; ; Rhopaluridae; Intoshia	Metazoa	Orthonectida	NA
287889_Tsp	Trichoplax sp. H2	Eukaryota; Metazoa; Placozoa; ; ; Trichoplacidae; Trichoplax	Metazoa	Placozoa	RDD40748.1;
6205_Htaeniaeformis	Hydatigera taeniaeformis	Eukaryota; Metazoa; Platyhelminthes; Cestoda; Cyclophyllidea; Taeniidae; Hydatigera	Metazoa	Platyhelminthes	NA
117903_Pxenopodis	Protopolystoma xenopodis	Eukaryota; Metazoa; Platyhelminthes; Monogenea; Polystomatidea; Polystomatidae; Protopolystoma	Metazoa	Platyhelminthes	NA
79923_Csinensis	Clonorchis sinensis	Eukaryota; Metazoa; Platyhelminthes; Trematoda; Opisthorchiida; Opisthorchiidae; Clonorchis	Metazoa	Platyhelminthes	NA
10195_Bplicatilis	Brachionus plicatilis	Eukaryota; Metazoa; Rotifera; Monogononta; Ploima; Brachionidae; Brachionus	Metazoa	Rotifera	NA
947166_Rvarieornatus	Ramazzottius varieornatus	Eukaryota; Metazoa; Tardigrada; Eutardigrada; Parachela; Ramazzottiidae; Ramazzottius	Metazoa	Tardigrada	GAU99582.1;
46433_Rfilosa	Reticulomyxa filosa	Eukaryota; ; ; ; ; Reticulomyxidae; Reticulomyxa	Rhizaria	Rhizaria	ETO18223.1;
37360_Pbrassicae	Plasmodiophora brassicae	Eukaryota; ; ; ; Plasmodiophorida; Plasmodiophoridae; Plasmodiophora	Rhizaria	Rhizaria	CEP00236.1;
2786_Pumbilicalis	Porphyra umbilicalis	Eukaryota; ; Rhodophyta; Bangiophyceae; Bangiales; Bangiaceae; Porphyra	Rhodophyta	Rhodophyta	OSX69369.1; OSX69826.1;
280699_Cmerolae	Cyanidioschyzon merolae strain 10D	Eukaryota; ; Rhodophyta; Bangiophyceae; Cyanidiales; Cyanidiaceae; Cyanidioschyzon	Rhodophyta	Rhodophyta	BAM79973.1;
130081_Gsulphuraria	Galdieria sulphuraria	Eukaryota; ; Rhodophyta; Bangiophyceae; Cyanidiales; Cyanidiaceae; Galdieria	Rhodophyta	Rhodophyta	EME28887.1; EME30419.1;
2769_Ccrispus	Chondrus crispus	Eukaryota; ; Rhodophyta; Florideophyceae; Gigartinales; Gigartinaceae; Chondrus	Rhodophyta	Rhodophyta	CDF39189.1;
448386_Gchorda	Gracilariopsis chorda	Eukaryota; ; Rhodophyta; Florideophyceae; Gracilariales; Gracilariaceae; Gracilariopsis	Rhodophyta	Rhodophyta	PXF48645.1;
691883_Falba	Fonticula alba	Eukaryota; ; ; ; Fonticulida; Fonticulaceae; Fonticula	Rotosphaerida	Rotosphaerida	NA
944170_Bsp	Blastocystis sp. subtype 4	Eukaryota; ; ; ; ; Blastocystidae; Blastocystis	Stramenopiles	Stramenopiles	KNB42097.1;
72520_Ngaditana	Nannochloropsis gaditana	Eukaryota; ; ; Eustigmatophyceae; Eustigmatales; Monodopsidaceae; Nannochloropsis	Stramenopiles	Stramenopiles	EWM30635.1;
2315210_Hfermentalgiana	Hondaea fermentalgiana	Eukaryota; ; ; Labyrinthulomycetes; ; Thraustochytriaceae; Hondaea	Stramenopiles	Stramenopiles	GBG23900.1;
4779_Blactucae	Bremia lactucae	Eukaryota; ; ; Oomycetes; Peronosporales; Peronosporaceae; Bremia	Stramenopiles	Stramenopiles	TDH72692.1; TDH72171.1; TDH72691.1;
2483409_Nsp	Nothophytophthora sp. Chile5	Eukaryota; ; ; Oomycetes; Peronosporales; Peronosporaceae; Nothophytophthora	Stramenopiles	Stramenopiles	RLN51187.1; RLN51720.1; RLN51719.1; RLN51189.1; RLN92710.1; RLN69855.1; RLN47222.1; RLN92708.1;
761204_Pparasitica	Phytophthora parasitica INRA-310	Eukaryota; ; ; Oomycetes; Peronosporales; Peronosporaceae; Phytophthora	Stramenopiles	Stramenopiles	ETM99285.1; ETM99283.1; ETM99275.1;
1202772_Ahypogyna	Achlya hypogyna	Eukaryota; ; ; Oomycetes; Saprolegniales; Saprolegniaceae; Achlya	Stramenopiles	Stramenopiles	OQR93516.1; OQR82815.1;
157072_Ainvadans	Aphanomyces invadans	Eukaryota; ; ; Oomycetes; Saprolegniales; Saprolegniaceae; Aphanomyces	Stramenopiles	Stramenopiles	ETW05821.1; ETW05820.1;
695850_Sparasitica	Saprolegnia parasitica CBS 223.65	Eukaryota; ; ; Oomycetes; Saprolegniales; Saprolegniaceae; Saprolegnia	Stramenopiles	Stramenopiles	KDO31061.1; KDO31072.1; KDO31070.1;
74557_Tclavata	Thraustotheca clavata	Eukaryota; ; ; Oomycetes; Saprolegniales; Saprolegniaceae; Thraustotheca	Stramenopiles	Stramenopiles	OQS00021.1;
44056_Aanophagefferens	Aureococcus anophagefferens	Eukaryota; ; ; Pelagophyceae; Pelagomonadales; ; Aureococcus	Stramenopiles	Stramenopiles	NA
2880_Esiliculosus	Ectocarpus siliculosus	Eukaryota; ; ; Phaeophyceae; Ectocarpales; Ectocarpaceae; Ectocarpus	Stramenopiles	Stramenopiles	CBJ27424.1;
635003_Fcylindrus	Fragilariopsis cylindrus CCMP1102	Eukaryota; ; Bacillariophyta; Bacillariophyceae; Bacillariales; Bacillariaceae; Fragilariopsis	Stramenopiles	Stramenopiles	OEU18172.1; OEU08840.1;
183589_Pmultistriata	Pseudo-nitzschia multistriata	Eukaryota; ; Bacillariophyta; Bacillariophyceae; Bacillariales; Bacillariaceae; Pseudo-nitzschia	Stramenopiles	Stramenopiles	NA
1519565_Fsolaris	Fistulifera solaris	Eukaryota; ; Bacillariophyta; Bacillariophyceae; Naviculales; Naviculaceae; Fistulifera	Stramenopiles	Stramenopiles	GAX17388.1; GAX14045.1;
556484_Ptricornutum	Phaeodactylum tricornutum CCAP 1055/1	Eukaryota; ; Bacillariophyta; Bacillariophyceae; Naviculales; Phaeodactylaceae; Phaeodactylum	Stramenopiles	Stramenopiles	EEC42692.1;
296543_Tpseudonana	Thalassiosira pseudonana CCMP1335	Eukaryota; ; Bacillariophyta; Coscinodiscophyceae; Thalassiosirales; Thalassiosiraceae; Thalassiosira	Stramenopiles	Stramenopiles	EED88013.1; EED88139.1;
3055_Creinhardtii	Chlamydomonas reinhardtii	Eukaryota; Viridiplantae; Chlorophyta; Chlorophyceae; Chlamydomonadales; Chlamydomonadaceae; Chlamydomonas	Viridiplantae	Chlorophyta	PNW85050.1; PNW78476.1;
47790_Tsocialis	Tetrabaena socialis	Eukaryota; Viridiplantae; Chlorophyta; Chlorophyceae; Chlamydomonadales; Tetrabaenaceae; Tetrabaena	Viridiplantae	Chlorophyta	PNH12106.1;
33097_Gpectorale	Gonium pectorale	Eukaryota; Viridiplantae; Chlorophyta; Chlorophyceae; Chlamydomonadales; Volvocaceae; Gonium	Viridiplantae	Chlorophyta	KXZ56650.1; KXZ49990.1;
3068_Vcarteri	Volvox carteri f. nagariensis	Eukaryota; Viridiplantae; Chlorophyta; Chlorophyceae; Chlamydomonadales; Volvocaceae; Volvox	Viridiplantae	Chlorophyta	EFJ43700.1;
145388_Mneglectum	Monoraphidium neglectum	Eukaryota; Viridiplantae; Chlorophyta; Chlorophyceae; Sphaeropleales; Selenastraceae; Monoraphidium	Viridiplantae	Chlorophyta	KIY97586.1; KIY97587.1;
307507_Rsubcapitata	Raphidocelis subcapitata	Eukaryota; Viridiplantae; Chlorophyta; Chlorophyceae; Sphaeropleales; Selenastraceae; Raphidocelis	Viridiplantae	Chlorophyta	NA
1764295_Cprimus	Chloropicon primus	Eukaryota; Viridiplantae; Chlorophyta; Chloropicophyceae; Chloropicales; Chloropicaceae; Chloropicon	Viridiplantae	Chlorophyta	QDZ24790.1;
41875_Bprasinos	Bathycoccus prasinos	Eukaryota; Viridiplantae; Chlorophyta; Mamiellophyceae; Mamiellales; Bathycoccaceae; Bathycoccus	Viridiplantae	Chlorophyta	CCO19961.1;
70448_Otauri	Ostreococcus tauri	Eukaryota; Viridiplantae; Chlorophyta; Mamiellophyceae; Mamiellales; Bathycoccaceae; Ostreococcus	Viridiplantae	Chlorophyta	CEF98899.1;
296587_Mcommoda	Micromonas commoda	Eukaryota; Viridiplantae; Chlorophyta; Mamiellophyceae; Mamiellales; Mamiellaceae; Micromonas	Viridiplantae	Chlorophyta	NA
574566_Csubellipsoidea	Coccomyxa subellipsoidea C-169	Eukaryota; Viridiplantae; Chlorophyta; Trebouxiophyceae; ; ; Coccomyxa	Viridiplantae	Chlorophyta	NA
3075_Aprotothecoides	Auxenochlorella protothecoides	Eukaryota; Viridiplantae; Chlorophyta; Trebouxiophyceae; Chlorellales; Chlorellaceae; Auxenochlorella	Viridiplantae	Chlorophyta	KFM25896.1;
554065_Cvariabilis	Chlorella variabilis	Eukaryota; Viridiplantae; Chlorophyta; Trebouxiophyceae; Chlorellales; Chlorellaceae; Chlorella	Viridiplantae	Chlorophyta	EFN57853.1;
1291522_Hsp	Helicosporidium sp. ATCC 50920	Eukaryota; Viridiplantae; Chlorophyta; Trebouxiophyceae; Chlorellales; Chlorellaceae; Helicosporidium	Viridiplantae	Chlorophyta	KDD77171.1;
554055_Mconductrix	Micractinium conductrix	Eukaryota; Viridiplantae; Chlorophyta; Trebouxiophyceae; Chlorellales; Chlorellaceae; Micractinium	Viridiplantae	Chlorophyta	PSC67633.1;
13333_Atrichopoda	Amborella trichopoda	Eukaryota; Viridiplantae; Streptophyta; ; Amborellales; Amborellaceae; Amborella	Viridiplantae	Streptophyta	ERN14619.1; ERN15639.1;
79200_Dcarota	Daucus carota subsp. sativus	Eukaryota; Viridiplantae; Streptophyta; ; Apiales; Apiaceae; Daucus	Viridiplantae	Streptophyta	KZM81597.1; KZM90776.1; KZM84345.1;
59895_Ccardunculus	Cynara cardunculus var. scolymus	Eukaryota; Viridiplantae; Streptophyta; ; Asterales; Asteraceae; Cynara	Viridiplantae	Streptophyta	KVH93432.1; KVH91480.1; KVH91477.1;
3702_Athaliana	Arabidopsis thaliana	Eukaryota; Viridiplantae; Streptophyta; ; Brassicales; Brassicaceae; Arabidopsis	Viridiplantae	Streptophyta	AED97855.1; AEE31467.1; ANM58382.1; AEE76627.1; AEE77345.1; AEE76626.1;
3562_Soleracea	Spinacia oleracea	Eukaryota; Viridiplantae; Streptophyta; ; Caryophyllales; Chenopodiaceae; Spinacia	Viridiplantae	Streptophyta	KNA12403.1; KNA15569.1;
3659_Csativus	Cucumis sativus	Eukaryota; Viridiplantae; Streptophyta; ; Cucurbitales; Cucurbitaceae; Cucumis	Viridiplantae	Streptophyta	KGN53712.1;
1590841_Achinensis	Actinidia chinensis var. chinensis	Eukaryota; Viridiplantae; Streptophyta; ; Ericales; Actinidiaceae; Actinidia	Viridiplantae	Streptophyta	PSS26208.1; PSS02810.1; PSS29214.1; PSR91725.1; PSR91363.1;
3885_Pvulgaris	Phaseolus vulgaris	Eukaryota; Viridiplantae; Streptophyta; ; Fabales; Fabaceae; Phaseolus	Viridiplantae	Streptophyta	ESW31101.1; ESW31100.1; ESW30126.1;
49390_Ccanephora	Coffea canephora	Eukaryota; Viridiplantae; Streptophyta; ; Gentianales; Rubiaceae; Coffea	Viridiplantae	Streptophyta	CDO97449.1; CDP07154.1; CDP07159.1;
4155_Eguttata	Erythranthe guttata	Eukaryota; Viridiplantae; Streptophyta; ; Lamiales; Phrymaceae; Erythranthe	Viridiplantae	Streptophyta	EYU39143.1; EYU29103.1; EYU32314.1; EYU32315.1;
337451_Cmicranthum	Cinnamomum micranthum f. kanehirae	Eukaryota; Viridiplantae; Streptophyta; ; Laurales; Lauraceae; Cinnamomum	Viridiplantae	Streptophyta	RWR92414.1; RWR81073.1; RWR86845.1;
3694_Ptrichocarpa	Populus trichocarpa	Eukaryota; Viridiplantae; Streptophyta; ; Malpighiales; Salicaceae; Populus	Viridiplantae	Streptophyta	PNT44806.1; PNT08673.1; PNT08675.1; PNS99966.1; RQP00489.1;
29730_Graimondii	Gossypium raimondii	Eukaryota; Viridiplantae; Streptophyta; ; Malvales; Malvaceae; Gossypium	Viridiplantae	Streptophyta	KJB77533.1; KJB32050.1; KJB32051.1; KJB32047.1; KJB32049.1; KJB32048.1; KJB53202.1;
71139_Egrandis	Eucalyptus grandis	Eukaryota; Viridiplantae; Streptophyta; ; Myrtales; Myrtaceae; Eucalyptus	Viridiplantae	Streptophyta	KCW56989.1; KCW72765.1; KCW72759.1; KCW72763.1; KCW72764.1;
3775_Cfollicularis	Cephalotus follicularis	Eukaryota; Viridiplantae; Streptophyta; ; Oxalidales; Cephalotaceae; Cephalotus	Viridiplantae	Streptophyta	GAV65365.1; GAV69948.1; GAV83135.1;
3330_Pglauca	Picea glauca	Eukaryota; Viridiplantae; Streptophyta; ; Pinales; Pinaceae; Picea	Viridiplantae	Streptophyta	NA
4432_Nnucifera	Nelumbo nucifera	Eukaryota; Viridiplantae; Streptophyta; ; Proteales; Nelumbonaceae; Nelumbo	Viridiplantae	Streptophyta	XP_010274096.1; NP_001289782.1; XP_010278798.1; XP_010278801.1; NP_001289783.1; XP_010278800.1;
3469_Psomniferum	Papaver somniferum	Eukaryota; Viridiplantae; Streptophyta; ; Ranunculales; Papaveraceae; Papaver	Viridiplantae	Streptophyta	RZC87733.1; RZC64723.1; RZC43943.1;
74649_Rchinensis	Rosa chinensis	Eukaryota; Viridiplantae; Streptophyta; ; Rosales; Rosaceae; Rosa	Viridiplantae	Streptophyta	PRQ36944.1; PRQ36943.1; PRQ19145.1; PRQ19138.1;
85681_Cclementina	Citrus clementina	Eukaryota; Viridiplantae; Streptophyta; ; Sapindales; Rutaceae; Citrus	Viridiplantae	Streptophyta	ESR37089.1; ESR37090.1; ESR46046.1; ESR46044.1;
49451_Nattenuata	Nicotiana attenuata	Eukaryota; Viridiplantae; Streptophyta; ; Solanales; Solanaceae; Nicotiana	Viridiplantae	Streptophyta	OIT03592.1; OIT30836.1; OIT37664.1;
29760_Vvinifera	Vitis vinifera	Eukaryota; Viridiplantae; Streptophyta; ; Vitales; Vitaceae; Vitis	Viridiplantae	Streptophyta	CBI32961.3; CBI37473.3; CBI37475.3;
3218_Ppatens	Physcomitrella patens	Eukaryota; Viridiplantae; Streptophyta; Bryopsida; Funariales; Funariaceae; Physcomitrella	Viridiplantae	Streptophyta	PNR59804.1;
69332_Cbraunii	Chara braunii	Eukaryota; Viridiplantae; Streptophyta; Charophyceae; Charales; Characeae; Chara	Viridiplantae	Streptophyta	GBG77713.1; GBG85453.1; GBG77715.1;
105231_Knitens	Klebsormidium nitens	Eukaryota; Viridiplantae; Streptophyta; Klebsormidiophyceae; Klebsormidiales; Klebsormidiaceae; Klebsormidium	Viridiplantae	Streptophyta	GAQ80733.1;
39947_Osativa	Oryza sativa Japonica Group	Eukaryota; Viridiplantae; Streptophyta; Liliopsida; Poales; Poaceae; Oryza	Viridiplantae	Streptophyta	BAF09753.1; BAF15673.1; BAF15672.1; BAF08590.2;
88036_Smoellendorffii	Selaginella moellendorffii	Eukaryota; Viridiplantae; Streptophyta; Lycopodiopsida; Selaginellales; Selaginellaceae; Selaginella	Viridiplantae	Streptophyta	EFJ17087.1; EFJ12893.1; EFJ35306.1; EFJ27318.1; EFJ14430.1; EFJ26025.1; EFJ18384.1; EFJ22108.1;
3197_Mpolymorpha	Marchantia polymorpha	Eukaryota; Viridiplantae; Streptophyta; Marchantiopsida; Marchantiales; Marchantiaceae; Marchantia	Viridiplantae	Streptophyta	PTQ44922.1; PTQ46991.1;
